# Supplementary material for: A missense mutation in the MLKL brace region promotes lethal neonatal inflammation and hematopoietic dysfunction
Source: Nat Commun. 2020 Jun 19;11:3150. doi: 10.1038/s41467-020-16819-z (PMC7305203; doi:10.1038/s41467-020-16819-z)
Supplement: Supplementary file 3 — Source Data [file 41467_2020_16819_MOESM3_ESM.xlsx]

## Sheet: Figure 1.
Source Data file for Hildebrand ad Kauppi et al
Figure 1
Figure 1A -
C57BL/6	control	36	136	20	139	165	25	152	140	181	164	119	28	134	141	126	158	139	102	114	147	31	115	170	143	164	186	155	159	47	178	169	155	152	136	60	151	96	82	38	111	31	29	40	88	35	148	240	163
	Plt15	130	148	143	114	337	244	53	358	87	25	226	403	251	206	20	234	227	595	50	234	227	595	50
Mixed N2	control	90	30	104	146	124	85	114	127	91	113	131	121	74	70	130	100	161	112	99	86	77	120	112	54	97	31	131	86	41	87	78	80	62	48	73	91	95	123	29	97	94	67		87	99	117		128
	Plt15	141	85	110	346	132	103	131	148	113	28	234	33	38	95	153	53	134	123	91	11	348	135	192		131	53	166		31	175		106	264		137	81	63		185	106		296	358	78		157	188
Figure 1B - not applicable
Figure 1C - not applicable
Figure 1D	257 vetebrata sequences here used to generate ClustalW multiple sequence alignment ahead of Berkley Web logo graphical representation
	>7868_0:002b95 {"pub_gene_id":"mlkl", "pub_og_id":"220732at7742", "og_name":"mixed lineage kinase domain-like protein","level":7742, "description":"mixed lineage kinase domain-like protein isoform X1"}
	MECVDKICSLALAIYKLCDEVKENRNQCKRLRIRIEVLTESVKTITEQKLTGDFTDIGKVLKELVETLTGTEHYIKRFTEGHKFCKWFNAYKFKDHFEHLNERLNDAAQALGLALQTEQVVQLKSIFKAETRKKEDKEDSEKDARDLDKLMKEMNQEQCQRDHNICQRLQSTNLGVAELKEDVKEIKQLVKSSSSLADHQKPSVPVKIKEIKWGDIQMNNKAFLETANSTFYKGTYQKFPVAIKRFIHTNSAEVEEIREIFHKEAETMNYFNSPNIVRFYGICIHQIGDNTVFFIVMEYCDLGSLSYVLQSERPLSWKERVQMSLDAARGLYRLHQTEETNKLHCCLNSTRFLVDKGLVVKLGGLDLARTETSIRRNIHKKQVGRMMPYASPQQLNDIN…
	>7897_0:004308 {"pub_gene_id":"MLKL", "pub_og_id":"220732at7742", "og_name":"mixed lineage kinase domain-like protein","level":7742, "description":"MLKL"}
	MEIAGNILDIAQKIYSLCEQVKSNQRRIQRLRHRIEALMVPVQAIQKQGVDSSSRANILKALQELLETLENTRKYVEKYTSSERWKKFLRAGDTEEKCNSINERLNDAAQVLSLLLQVEQVEQLKSAFQESKEDAELDKDDVDETCSVYPIKDIREIRRDELAIETKPIMEGPNSKIYRGKYQKFTVAIKRFTNSSLEEREVRKIFRKEIETMKKFESPNILRVFGICIESLGSSPNFMIVMEYCELGCLRQVLDSKRELSWLQRIQMSLDATRGLYRLHQSEEKFKVHGCINSMRYLMDSGLRVKLGGFELARTETSLQQNKKGGMGNKTRSAPYTSPQQLHDINYPYDKPCEIYSFGIVLWEIATREIPFKGYRTSEIYEKVYKSQYRQALPDDCPS…
	>7918_0:003eeb {"pub_gene_id":"MLKL", "pub_og_id":"220732at7742", "og_name":"mixed lineage kinase domain-like protein","level":7742, "description":"Mixed lineage kinase domain like pseudokinase"}
	MWAGTRARGRSGPALQTVRGCKRFHFQLKQSNRKHLSSLQSRDKISLVTQAMDFVEPVLGLAQELYSLCAAVKANKMRCQRLARRVEALMVPVQVIRVRGPGGQPEAVSRALRELKGTLESGRELVRRYASASCLKRILRVGDLGEEFETLNERLNDAAQVLSLALQADQKARLESVFRESARRGEDSADRESDHRELQKLLSISEDTNSRMKAVEETVDSTQKDVEQIRGLLESLMRPSLHLQDIREIRVDELTYDSKPILTTGNSELYKGEYNKFTVAIKRYTYPLNTSPQQLRKIFNKEVETMKRFESPNILRMFGICVLNEDGPSPGYLIVMEYCEKGCLRQVLDKKPLSWEIRTQMCLDAAQGLYRLHQSEEKFRVHGSINSSKFLVDAGYRVK…
	>7950_0:00337c {"pub_gene_id":"mlkl", "pub_og_id":"220732at7742", "og_name":"mixed lineage kinase domain-like protein","level":7742, "description":"mixed lineage kinase domain-like protein"}
	MDLLDTIVGIAEKLYSLCEEVKANKKRAMRLARRVSALTDTVEAVKVHGLGDQPQLVERGLRELKLTLESAQDVVKKYASTSCLKRIVRAYDFGDEFAILSERLNDAAQLLSLAFAADQRDKLDRVFEEVRRSREDKEDTESDRQELQKLLQLAEETKESVDAVHEVVDETKRDVKTIKTMLESLRTPSIHLQDIREIRMEELVFNVPKKPFMTTPTSEVFKGEFSKFTVAIKRYTYPISTSASQVRSTFNKEVETMKRFESPNILRMFGICVQDENGPNPTFLIVMEYCEKGSLKQVLDGNYKLPWDRKSRMCLDAAQGLYRLHQSEEKFKVHGCINSGKFLVAVGYRVKLGGFELAKTETSLRKSASGKHSILCYSSPQQLQSINHAYDKACEMYSF…
	>7962_0:00ab54 {"pub_gene_id":"LOC109081407", "pub_og_id":"220732at7742", "og_name":"mixed lineage kinase domain-like protein","level":7742, "description":"mixed lineage kinase domain-like protein"}
	MDIIEPILAIAEKLYSLCEEVKANKKRCRRLAHRVSTLAGLVRAVKVHGFGTEPEQVRKGLENLKLTLESAEMVVKKYTSFSYLRRVAKAYDLGEEFSFLNERLNDAAQVLSLALQVEHRASIEKVFQEATRRREDEEDRQSDSLELRELLQSLAQESKGTNMMVDAVQKTVDQTQRDVQDIKEILESLKKPRPHLQDIREIKLEELTYSLPTKPLIKCSHSELYKGTYNKFTVAIKRYAYPLCTSPSELRSVFNKEVETMKRFESPNILRMFGICVEDENGPNPSFLIVMEYCEKGSLRQVLDSNCNLPWERKTQMCLDAAQAVYRLHQSEEKFKVHGSIRSCSFLVAAGYRVKLGGFELAKTETSLQKNKSKRSSAFHYNSPQQLQNINHPYDKACE…
	>7962_0:00b2b4 {"pub_gene_id":"LOC109084374", "pub_og_id":"220732at7742", "og_name":"mixed lineage kinase domain-like protein","level":7742, "description":"mixed lineage kinase domain-like protein"}
	MDIIEPILAIAEKLYSLCEEVKANKKRCRRLAHRVSTLAELVKTVKVHGFGTEPEQVINGLENLKLTLESAEKVLKKYTCFSYLRRVTKAYDLGEEFSCLNERLNDAAQLLSLALQFEHRVSIQKVFQEATRQREDEEDRQSDSLELRELLQSLAQESKGTNTMVDAVQKTVDQTQRDVQDIKEILESLKKPRLHLQDIREIKPEELTYSFPVKPFMKCSHSEIYKGTYNKFTVAIKRYLCPLSTSPSELRRVFNKEVETMKRFESPSILRMFGICVEDENGPNPRNLIVMEYCEKGSLRQVLDSNCNLPWERKTQMCLDAAQGLYRLHQSEEKFKVHGSIRSCIFLVAAGYRVKLGGFELAKTETSLQKNKSKMNSVFHYNSPQQLQNINHPYDKACE…
	7>7994_0:003fb3 {"pub_gene_id":"mlkl", "pub_og_id":"220732at7742", "og_name":"mixed lineage kinase domain-like protein","level":7742, "description":"mixed lineage kinase domain-like protein"}
	MDLIDPILGLAEKLYSLCEEVKANKKRCRRLAKRVSELAMMVKAVKEQGLGREPELVQKGLQELKRTLEKAEDMVKKYASSSCLKRIVKAYDLGEDFGCLNKRLNDAAQLLSLALQVEQRKRMEEVFQEARRIKEDEEDSKSDREELRNLLQLLAVENQETKVSVESVNTKIDQTNKDIQDIKHILDSLRRPSIHLQAIREIRPEEITYDHPKEPIMKCCNSELYKGEYNKFIVVVKRYTYPVSISPSQVRCIFNKEVETMKCFESPNILRMFGICVQDENGPNPNFLIVMEFCEKGSLRQVLDSSSRLLWDRKIQMCLDAAQGLYRLHQTEENFKVHGCITSSGFLVAAGYRVKLGGFELAKTATSLKRSNSKNSSSMIYTSPQQQENINHTYDKACE…
	>7998_0:001d29 {"pub_gene_id":"mlkl", "pub_og_id":"220732at7742", "og_name":"mixed lineage kinase domain-like protein","level":7742, "description":"mixed lineage kinase domain-like protein isoform X2"}
	MDFVDPILTIAEKLHELCGEVKANKKRCRRLAVRVSALVELVKAVKLTGLGKTPDQVKRGLQELKVTLESAEEVVKKYASSSCLKRIVKAFDLGEEFGSLNERLNDAAQLLSLTLQVEQRDRMDKVFKENRRKKEDEDDRREDYEELQNLLQSLADEKEKTRVSVDAVQVKVEQTQKDVQDIKGILESLRRPSIHLQDIREIRPEELTYDIPIEPIMKSDNFELFKGEYNKFTVAIKRYTYTVSTSPKQMRSIFHKEVETMKRFESPHILRMFGICVQNENGPNPTYLIVMEFCEKGNLRYVLDSPSKLPWDRKTRMCLDAAQGLYRLHQSEEKFKVHGCITSSKFLVAAGYRVKLGGFELAKTEISLKNSKENKNSSMMYISPQQLKDINHQYDKACE…
	>8010_0:00452b {"pub_gene_id":"mlkl", "pub_og_id":"220732at7742", "og_name":"mixed lineage kinase domain-like protein","level":7742, "description":"mixed lineage kinase domain-like protein"}
	MEIIEPILGIAEKLYTLCGEVKANKKRCLRLATRIKALEEVVRAIKVNGLGKDPARLENGLRELKLTLESAQDVVKKYTSASYLKRILKAYDQGDDFESLNERLNDASQVLSLALQVEQREKLRQVFTEVTRSTEDEADRELDRLELHKLLKSLAEGTKTSVDSVHEKVESTQKDVKDIKAMLETLKKPSILIQDIREIKPEELTFDVPKEVMFKNDFSELYKGEYNKFTVAIKRYTHPTNTCLSQVRTIFRKEVETLKRFESPNILRMFGICVQDEYGSNPNFLIVMEFCEKGSLREVLDSQSKLPWDRKACMSLDAARGIYRLHQSEEKFKVHGCINSSKFLVAAGYRVKLGGFELAKTETSLKNTKNTKRSSLGYCSPQQLESVNYPYNKACEMYS…
	>8019_0:002aa1 {"pub_gene_id":"LOC109897805", "pub_og_id":"220732at7742", "og_name":"mixed lineage kinase domain-like protein","level":7742, "description":"mixed lineage kinase domain-like protein isoform X1"}
	MILHTIFRKTMSCSKRSVSPLLAESPMDIIDPILGIAEKLYSLCGEVKANKKRCQRLGMRVKALEELVRAVKMKGLGEYPAHVENGLSELKFTLESAQDVVKKYASASYLKRILKAYDQGDDFESLNERLNDAAQVLSLALQVDQRQKLQQVFQEATRWREDEEDREIDCLELQKLLQSLAEGNKERLDTMHEKMDSTKKDVKDIKAMLETLQKPSILIQDIREIKPEELTYDMPKEPILKNDNSVLYKGEYNKFTVAIKRYTYPRTTSPSQLRSIFKKEVETMKRFESPNILRMFGICVQQEGGPNPNYLIVMEFCEKGSLREVLDSQSKLPWDRRARMSLDAAQGLYILHQSEKKFQVHGCINSRKFLVDTGYRVKLGGLELVKTETSLKKSKDRKS…
	>8019_0:0054ed {"pub_gene_id":"LOC109867150", "pub_og_id":"220732at7742", "og_name":"mixed lineage kinase domain-like protein","level":7742, "description":"LOW QUALITY PROTEIN: mixed lineage kinase domain-like protein"}
	MIELVWCCQQQAMDIIDPILGIAEMLYSLCGEVKANKKRCQRLAQRIKALDELVRAVKVKGLGQKPSLVKNVLCELKLTLENAQDVVKKYSCASYLKRILKAYDQGDDFGSLNERLNDAAQGLSLALQVDQSDDLLQESRETTRWREDEADRESDRLELQKLLLSLAEDTKESVDTVHEKVDSTQEDVKDIKAMLETLMKPSIFHEDIREIKPEELIYDVPKEPFIKNDNSEIFKGEYNKFTVAIKRYAYSSGTSLSHMRSVFKKEVETMKRFESPNILRMFGICVQEENGPNPNFLIVMEFXEKGSLREVLDSQRKLPWDRKARLSLDAARGLYRLHQSEEKFKVHGCINSSRFLVDAGYRVKLGGFELAKTETSLKRTKDSSRSSLYYSSPQQLESI…
	>8022_0:00081d {"pub_gene_id":"LOC110493186", "pub_og_id":"220732at7742", "og_name":"mixed lineage kinase domain-like protein","level":7742, "description":"mixed lineage kinase domain-like protein"}
	MDIIDPILGIAETLYSLCGEVKANKKRCQRLAQRIKALDELVRAVKVKGLGQKPSLVKNVLCELKLTLENAQDVVKKYSCASYLKRILKAYDQGDDFGSLNERLNDAAQGLSLALQVDQSDDLLQESRETTRWREDEADRESDRLELQKLLLSLAEDTKESVDTVHEKVDSTEKDVKDIKAMLETLMKPSIFHEDIREIKPEELIYDVPKEPFIKNDNSEIFKGEYNKFTVAIKRYAYSRGTSLSQVRSVFKKEVETMKRFESPNILRMFGICVQEENGPNPNFLIVMEFCEKGSLREVLDSQRKLPWDRKARLSLDAARGLYRLHQSEEKFKVHGCINSSRFLVDAGYRVKLGGFELAKTETSLKRTKDSSRSSLYYSSPQQLESINHKYNKECEMYS…
	>8022_0:000ac0 {"pub_gene_id":"LOC110493207", "pub_og_id":"220732at7742", "og_name":"mixed lineage kinase domain-like protein","level":7742, "description":"mixed lineage kinase domain-like protein"}
	MDIIKPILGIAKKLYSLCAEVKANKKRCQRLAQRVEVLADTVSMVKGLGEDPAPVENSLHELKLTLENAQDIVEKYTSAKYMNRVLKAYKQGEEFESLTMRLYDSAQVLSLALQVDHREQLQQRFNEETRWREDKADREIDHLELQKLLHEKVDSTQEDMKDIKAMLETLKKPRILDQDIREIKPEELIYDLPKEPFIKNDNSEIFKGKYNKFTVAIKRYTYSRGTSLSQVRSVFKKEVETMKRFESPNILRMFGICVQEESGPNPNYLIVMEFCEKGSLREVLDSERNLPWDRKARMSLDAAQGIYRLHQSENKFKVHGCINSSRFLVDAGYRVKLADFELAQTETSLKRTKDRKRSSLCYSSPQQLESVNHPYNKACEMYSFGIVLWEIATCKIPFK…
	>8022_0:0017a3 {"pub_gene_id":"LOC110521374", "pub_og_id":"220732at7742", "og_name":"mixed lineage kinase domain-like protein","level":7742, "description":"mixed lineage kinase domain-like protein isoform X1"}
	MDIIDPILGIAEKLYSLCGEVKANKKRCQRLGMRVKALEELVRAVKMKGLGEYPAHVENGLSELKFTLESAEDVVKKYASASYLKRILKAYDQGDDFESLNERLNDAAQVLSLALQVDQRQKLQQVFQEATRWREDEEDREIDCLELQKLLQSLAEGTKERMDTMHEKMDSTKKDVKDIKAMLETLQKPSILIQDIREIKPEELTYDMPKEPILKNDNSVLYKGEYNKFTVAIKRYTYPRSTSPSQLRSIFKKEVETMKRFESPNILRMFGICVQQEGGPNPNYLIVMEFCEKGSLREVLDSQSKLPWDRRARMSLDAAQGLYRLHQSEKKFQVHGCINSRKFLVDTGYRVKLGGLELVKTETSLKKSKDRKSCSLCCSSLCYSSPEQLESINNPYNKA…
	>8030_0:004322 {"pub_gene_id":"MLKL", "pub_og_id":"220732at7742", "og_name":"mixed lineage kinase domain-like protein","level":7742, "description":"Mixed lineage kinase domain-like protein"}
	MDIIDPILGIAEKLYSLCGEVKANKKRCQRLAQRIKALEELVREVKVKGLGQKPSLVKNVLCELKLTLENAQDVVKKYACASYLERILKAYDQGDDFGSLNERLNDAAQGLSLALQVDQSDKLVQEARETTRWREDEADRKSDHLELQKLLRSLAEDTKQSVDTVHEKVDSTEKDVKDIKAMLETLMKPSIFHEDIREIKPEELIYDVPKEPFIKNDNFEIFKGEYNKFTVAIKRYAYSRGTSLSQVRSIFKKEVETMKRFESPNILRMFGICVQEENGPNPNFLIVMEFCEKGSLREVLDSQRKLPWDRKARMSLGAARGLYRLHQSEEKFKVHGCINSSMFLVDAGYRVKLGGFELAKTETSLKRTKDSSRSSFYYSSPQQLESINHKYNKECEMYS…
	>8030_0:00467c {"pub_gene_id":"LOC106561002", "pub_og_id":"220732at7742", "og_name":"mixed lineage kinase domain-like protein","level":7742, "description":"mixed lineage kinase domain-like protein"}
	MDIIKPILGIAKKLYSLCAEVKANKKRCQRLAQRVNVLADTVSMVKGLGEDPAPVENSLRELKLTLENAQDMVEKYASAKYMNRVLKAYKQGEEFESLTMRLYDSAQVLSLALQVDHREQLQQRFNEETRWREDKADREIDHLELQKLLHEKVEEVLGKVDSTQEDAKDIKAFLETLKKPRILDQDIREIKPEELIYNLPKEPFIKNDNSEIFKGEYNKFTVAIKRYTYSRSTSLSQVRSIFKKEVETMKRFESPNILRMFGICVQEESGPNPNYFIVMEFCEKGSLREVLDSQRKLPWDRKARMSLDAAQGLYRLHQSEEKFKVHGCINSSKFLVDAGYRVKLAGFELAQTETSLKRTEDRKRSSLCYSSPQQLESVNHPYNKACEMYSFGIVLWEIA…
	>8030_0:008fb3 {"pub_gene_id":"LOC106584536", "pub_og_id":"220732at7742", "og_name":"mixed lineage kinase domain-like protein","level":7742, "description":"mixed lineage kinase domain-like protein"}
	MMQILFSAKRCRCPKRSVSPLLAESPMDIIDPILGITEKLYSLCGEVKANKKRCQRLGMRVKALQELVRAIKVKGLGEYPAHVENGLSELKFTLESAQDVVKKYASASYLKRILKAYDQGDDFESLNERLNDAAQVLSLALQVDQRQKLQQVFQEATRWREDEEDREIDCLELQKLLQSLAEGTKERLDTMHEKMDSTEKDVKDIKAMLETLQKPSILIQDIREIKPEELTYDMPKEPILKNDNSVLYKGEYNKFTVAIKRYTYPRSTSPSQVRSIFKKEVETMKRFESPNILRMFGICVQQEGGPNPNYLIVMEFCQKGSLREVLDSQSKLPWERRARMSLDAAQGLYRLHQSEKKFQVHGCINSSKFLVDTGYRVKLGGLELAKTETSLKKSKDRKS…
	>8036_0:001032 {"pub_gene_id":"LOC111962205", "pub_og_id":"220732at7742", "og_name":"mixed lineage kinase domain-like protein","level":7742, "description":"mixed lineage kinase domain-like protein"}
	MDIIKPILGIAKKLYSLCAEVKANKKRCQRLAQRVKALADTVSMVKGLGEDPAPVENSLHELKLTLENAQDMVEKYASAKYMNRVLKAYKQGEEFESLTMRLYDSAQVLSLALQVDHREQLQQRFNEETRWREDKADREIDHLELQKLLHEKVEEVLGKVDSTQEDVKDIKAILETLKKPRILDQDIREIKPEELIYNLPKEPFIKNYNSEIFKGEYNKFTVAIKRYTYSSSTSLSQVRSVFKKEVETMKRFESPNILRMFGICVQEESGPNPNYLIVMEFCEKGSLREVLDSQRKLPWDRKARMSLDAAQGLYRLHQSEEKFKVHGCINSSKFLVDAGYRVKLAGFELAQTETSLKRTKDRKRSSLCYSSPQQLESVNHPYNKACEMYSFGIVLWEIA…
	>8036_0:0010b0 {"pub_gene_id":"LOC111962204", "pub_og_id":"220732at7742", "og_name":"mixed lineage kinase domain-like protein","level":7742, "description":"mixed lineage kinase domain-like protein"}
	MDIIDPILGIAEKLYSLCGEVKANKKRCQRLAQRIKALEELVRAVKVKGLGQKPPLVKNVLCELKLTLENAQDVVKKYSCASYLKRILKAYDQGDDFGSLNERLNDAAQGLSLALQVDQSDELLQESRETTRWREDEADRESDRLELQKLLLSLAEDTKESVDTVHEKVNSTEKDVQDIKAMLETLMKPSIFHEDIREIKPEELIYDLPKEPFIKNDSSEIFKGEYNKFTVAIKRYAYSSSTSLSQVRSXFKKEVETMKRFESPNILRMFGICVQDESGPNPNFLIVMEFCEKGSLREVLDSQRKLPWDRKARLSLDAARGLYRLHQSEEKFKVHGCINSSKFLVDTGYRVKLGGFELAKTETSLKRTKDSSRSSLCYSSPQQLESINHKYNKECEMYS…
	>8036_0:002afe {"pub_gene_id":"LOC111972013", "pub_og_id":"220732at7742", "og_name":"mixed lineage kinase domain-like protein","level":7742, "description":"mixed lineage kinase domain-like protein isoform X1"}
	MDIVDPILGIAEKLYSLCGEVKANKKRCQRLGMRVKALEELVRAVKVKGLGEYPAHVENGLSELKLTLESAQDVVKKYASASYLKRILKAYDQGDDFESLNERLNDAAQVLSLALQVDQRQKLQQVFQEATRWREDEEDREIDCLELQKLLQSLAEGTKERLDTMHEKMDSTKKDVKDIKAMLETLQKPSILIQDIREIKPEELTYDMPKEPILKNENSVLYKGEYNKFTVAIKRYTYPRSTSPSQVRSIFKKEVETMKRFESPNILRMFGICVQQECGPNPNYLIVMEFCEKGSLREVLDSQSKLPWDRRARMSLDAAQGLYRLHQSEKKFQVHGCINSSKFLVDTGYRVKLGGLELAKTETSLKKSKDRKSCSLCCSSLCYSSPEQLESINNPYNKA…
	>8078_0:001f50 {"pub_gene_id":"LOC105921964", "pub_og_id":"220732at7742", "og_name":"mixed lineage kinase domain-like protein","level":7742, "description":"mixed lineage kinase domain-like protein"}
	MDYVEPILSIASQIYTLVENVKANKKRCSRVVERVKALEGLVKSIEQRDAVKLSAEVESALKGLSITLKSAQGLIEKYTLANLVKRILKSSSHGDEFNSVNERLNDAFQSLSLALQLEHGNQVFKVFDLISRHKEDEVDSREDDAELKRMLMEYGEYVETMQRDLEDIKSNVVKIVEMLNKPRIITMEIRMIKPEELKNIEEKPIMTTPTSEVYKGEFGGFTVAIKKYTGALNAKPGEVKSVFKTEVDTMKRFEAPNILRMFGICIREENTSNPEFLIIMEYCEKGSLRDVLNSKQELLWTRKASMCLDAAQGLYRLHLTEEVSKLHMSITSSKFLVDGNYRVKLGGFELAKTETSLKRTTKDKEKETNINLLCYSSPQQLGNINQPYSKECEIYSLGI…
	>8081_0:002502 {"pub_gene_id":"LOC103470751", "pub_og_id":"220732at7742", "og_name":"mixed lineage kinase domain-like protein","level":7742, "description":"mixed lineage kinase domain-like protein isoform X1"}
	MFCCKLYALSPFQMIMDYVEPILSIASQIYTLVEKVKANKKRCCRVVERVKALEDLVKSIKQRNAVDHSAEVETSLKGLSITLKSAQELIEKYTLSNLVKRILKSSSHGDEFNSVNERLNDAFQSLVLALHLEHGNQLFRVFXQISRQKEDEADSREDDAELKRMLMEYGEYVETMQRDLEDIKSNVVKIVEMLNKPRIISMDIRMIKPDELKNIEEKPFMTTPTSEVYKGEFGGFTVAIKKYTGAKLGMVKSVFNKEVETMKRFESPNILRMFGICIREENTSKPEFLVIMEYCEKGSLRDVLNSKHELLWTRKASMCLDAAQGLYRLHLTEEISKLHMSITSSKFLVDENYRVKLGGLELAKTETSLKRTTKSKEDKTISLLCYSSPQQLSNINHAY…
	>8081_0:004639 {"pub_gene_id":"LOC103482056", "pub_og_id":"220732at7742", "og_name":"mixed lineage kinase domain-like protein","level":7742, "description":"mixed lineage kinase domain-like protein"}
	MDIVNPLKSVLSTAVGIYKLVEKAKANKKQCHRVGERVKALERVVNSIDSTEAAQLSAEVTKTLEELSTILNSAFGLIEKFTSSNWMSRLYKTSSDAGDFQMVNDRLSDSFQNLTIALQLKQGSEMTELLKRAFIREEDEKDRKEDEKELNRMLVEYMEYVETMRADLEDVKNNVAHVVEMLKKPKIITMDIRVIKQDELCIPKLDELNNLTDQAPQVYRGTFKDFTVAAKIFTNLNTTAKKIKSEFKNEVETMKRFESPNILRMFGICILDEDTPKTKYLIIMEYCEKGSLRDVLSSERDLSWTRKVSMCRDAAQGLYRLHQTEQKSKLHTDITSKKFFVDENYRVKLGGLELAQTETSLRNATVNKRKDKDISSLCYSSPQMLKWGMKHYCKKCEIY…
	>8083_0:000855 {"pub_gene_id":"LOC102222390", "pub_og_id":"220732at7742", "og_name":"mixed lineage kinase domain-like protein","level":7742, "description":"mixed lineage kinase domain-like protein isoform X1"}
	MFCCKLYALSPFQLSMDYVEPILSIASQIYTLVENVKANKKRCCRVVERVKALEDLVKSIKRRDAVELSAEVENSLKGLSITLRSAKELIEKYTLSNLVKRILKSSSHGDEFNSVNERLNDAFQCLALALQLEHGNQVFRVFEQISRQKEDEADSREDDAELKRMLMEYGEYVETMQRDLEDIKSNVVKIVEMLNKPRIINMDIRMIKPDELKNVEEKPFMTTPTSEVYKGEFGGFTVAIKKYTGALNAKPGMVKSVFNKEVDTMKRFESPNILRMFGICIREENTPNPEFLVIMEYCEKGSLRDVLNSKHELLWTRKASMCLDAAQGLYRLHLTEEISKLHMSITSTKFLVDENYRVKLGGLELAKTETSLKRTTKGKEHYKTISSLCYSSPQQLSNI…
	>8083_0:0024e3 {"pub_gene_id":"M4AS45_XIPMA", "pub_og_id":"220732at7742", "og_name":"mixed lineage kinase domain-like protein","level":7742, "description":"M4AS45_XIPMA"}
	MDIVNPMKFLVGSVLSTAVGIYKLAEKAKANKKQCHRIGERVKALERVVNSIDSIEAAQLSAEVTKTLEELSTVLNSTFGLIEKFTSSNWMKRLYKTSSHAGEFQMVNDRLSDSFQNLTIALQLKQGSDMGKLLKEAYTREEDEKDRKEDEKELNRMLMEYMEYVETMRTDLEDVKSNVAQVVEMLKKPKIITMDIRVIKEDELCIPNLDELDNLTDQGPQVYRGTFKDFTVAAKIFTNLNTTAAEIKSDFKKEVETMKRFESPNILRMFGICILDEDTPNTKYLIIMEYCEKGSLREVLSSECDLSWTRKVSMCRDAAQGLYRLHQTEQKSKLHTDITSKKFFVDKNYGVKLGGLELAQTETSLRNATVNKRKDKDISSLCYSSPQMLSEGMKHYCKK…
	>8083_0:0025bd {"pub_gene_id":"LOC102229646", "pub_og_id":"220732at7742", "og_name":"mixed lineage kinase domain-like protein","level":7742, "description":"mixed lineage kinase domain-like protein"}
	MDFVKDIVGVVKTIYELAEKVKANQSRWCRIRERVKALEELVDSADKNILENEQVQKALEELLHVLKSAQAQIGNYANASCFRHVIKSNSYEEEFDTLNKRLSEVFERLSLALQLDQRSKLFKVFELANRQQEDEEDRKKDIKELQRLLINYKESLDVMQKDLEEIKTNVIHSVELLKNPRPPRPEVRMIKPEELTYIPDYPKTPFMKTPRAEIYTGRFSHFPVAIKRYTEALNAKPEQIKSEFFAEVDSLKQFESPNILRMFGICIKNEERPNPEYYIIMEYCAQGTLQNFLFSRQELPWDKKVGMCLDAAQGVYRLHHVSGQESKLHMNITSENFLVDENNKVKLGGLEHSQTVQSLKKRKEQEHNDQNFSSMCYSAPELLINKDHEYGTECDIYSL…
	>8090_0:002aec {"pub_gene_id":"LOC101160750", "pub_og_id":"220732at7742", "og_name":"mixed lineage kinase domain-like protein","level":7742, "description":"mixed lineage kinase domain-like protein"}
	MESIEPILSIVKGIYDHVEGVKANEKRSRRICERVKALEKIIRSIQTPKKVFETENVKNIIKDLTVTLNATKNLLEKHADSNWMKRAIKKGYYEEEFNHVNERLNDAFQALSLALNIEHEDAICKVFDKVTQQMEDEEDKKKDEEELLDKMTSLQNDVAEILSLLKTQKMPYDKIRKIKLSELKFIPDIPKKPFMTTESAEVFMGEFQGFPVAIKKYLKTGQVSSSEVETIFKKETDTMNRFQSPNILRLFGICIINENSPQPEFLVVMEYCEKGSLRQVLDSDCELSWTRKARMCLDVAQGIYRLHQAEQNFKVHGSISSNKLLVDEAYRVKLGGFELSKTETSLQRSVKKTALESTLCYGAPEMLDNLNKKFTKECEIYSIGIVLWEIATRKKPFEG…
	>8090_0:002b7c {"pub_gene_id":"LOC101166152", "pub_og_id":"220732at7742", "og_name":"mixed lineage kinase domain-like protein","level":7742, "description":"mixed lineage kinase domain-like protein"}
	MDFIDPILSIVKGIYEVVEQVKANEKRSRRICDRVAALEKIIRSIQSQKKVVETENVKNIIKDLADTLNATKNLLEKHADSNWMKRAIKKGYYEEEFNHVNDRLNDAFQALSLALNVEHEDAIRKVFDKVNQKMEDEEDKKKDEEDLLEKMTAIQNDVTKILEILTIQKRSYEEIRKIKLSELKFVPDFPKKPFLTTESAENYKGEFQGFPVVIKKFLNTAQVSSSEVETIFKKETDTMNRFQSPNILRLFGICIVNENSPKSEFLVVMEYCEKGSLRQVLDSNCELSWTRKARMCLDVAQGIYRLHQTEEDFKVHGSISSKKFLVDEAYRVKLGGFELSKTETSLQKSVKKNALESTLCYYAPETLEHFKISKESEIYSIGIVLWEIATRKKPFAGFD…
	>8128_0:00208d {"pub_gene_id":"LOC100694574", "pub_og_id":"220732at7742", "og_name":"mixed lineage kinase domain-like protein","level":7742, "description":"mixed lineage kinase domain-like protein isoform X1"}
	MDGKEDDTEMTKLFPAQAPSALCVLLYSLPSNIFSTSRDVKSIFNKEVDTMKQFELPNILRMFGICIQDENGPHPQFFIIMEYCEKGSLRQVLDSDYTLTWIRKAHMCLDAAQGLYRRCVKRSIESSFLMTVLQNWDS
	>8128_0:0021f0 {"pub_gene_id":"MLKL", "pub_og_id":"220732at7742", "og_name":"mixed lineage kinase domain-like protein","level":7742, "description":"Mixed lineage kinase domain like pseudokinase"}
	MDFVDPILSIASQIYDLVENVKANKKRCRRVCNRVKALEELVKSIKQTSPEVEKALRELSVTLQSAQELIRKYASANLVERILNSSNHGDEFNSVNERLNDAFQVLSGALQVEQGNMLYEVFKQTTREKEDQLDGREDDAELKTLLLDYMKDQQEKTNTMLKQFEHLKVNVEKVVEMLNKPSITSVDIRMIKPQELKYEHPKKPFMKTVTSEVYKGEYHGFTVAIKRYIDPVNTNPGKVQSIFNKEVDTMKRFESPNILRMFGISILGENGPNPQFFIIMEYCEKGSLRQVLDSDCRLSWIRKARMCLDAAQGLYRLHNTEEKSKVHGCINSSKFLVAEGYTVKLGGFELAKTETSLKKVKKSTKDDAIRSLCYYSPERLNNINHPYSKECEMYSFGIV…
	>8128_0:0023a8 {"pub_gene_id":"LOC100694305", "pub_og_id":"220732at7742", "og_name":"mixed lineage kinase domain-like protein","level":7742, "description":"mixed lineage kinase domain-like protein"}
	MDILEPIWSAFSGIYTLAENVKANKKRCQRISVRVKAFEDVVKSITEFSPQVEKALGELILTLDSAQKLIEKYTAANLVERILKSGSHGDEFDTVSERLNDAYQVLCVALQSEQREMLYEVFKQREKEDEMDGKEDDTEMTKLLMDYMKEQQEKTNTILSQLDKVVQMLNKPSFSSVAVRQIKPDELKYEHPKKPFRTTASSELYKGEYQGFPVAIKRYINPMNTSARDVKSIFNKEVDTMKQFESTNILRMFGICIQDENGPHPQFFIIMEYCEKGSLRQVLDSDYTLTWIRKAHMCLDAARGLYRLHNTEEKWKVHGSINSSKFLVTKDYTVKLGGFRLSKTETSLKRQTEDRAMRSLCYYCPEKLHNASFSYCKEWEMYSFGIILWEIVTCKNPFE…
	>8128_0:0023e6 {"pub_gene_id":"LOC102082348", "pub_og_id":"220732at7742", "og_name":"mixed lineage kinase domain-like protein","level":7742, "description":"mixed lineage kinase domain-like protein"}
	METVKPFFSAATNIYKLAKKVKANKKRCQRISVRVKAFEDVVKSITEFSPQVEKALGELILTLDSAQKLIEKYTAANLVERILKSGSHGDEFDTVSERLNDAYQVLCVALQSEQREMLYEVFKQREKEDEMDGKEDDTEMTKLLMDYMKEQQEKTNTILSQLDKVVQMLNKPSFSSVAVRQIKPDELKYEHPKKPFRTTASSELYKGEYQGFPVAIKRYINPMNTSARDVKSIFNKEVDTMKQFESTNILRMFGICIQDENGPHPQFFIIMEYCEKGSLRQVLDSDYTLTWIRKAHMCLDAARGLYRLHNTEEKWKVHGSINSSKFLVTKGYTVKLGGFRLSKTETSLKRQTEDRAMRSLCYYCPEKLHNASFSYCKEWEMYSFGIILWEIVTCKNPFE…
	>8153_0:003325 {"pub_gene_id":"LOC102294789", "pub_og_id":"220732at7742", "og_name":"mixed lineage kinase domain-like protein","level":7742, "description":"mixed lineage kinase domain-like protein"}
	MYSFGIILWEIVTCKNPFEGFSDEKIYQVVYEEKYQEPLPDDCPAELGQLINECRAYDGFQRPSAGVLLDKLRSVVTQLEEQQD
	>8153_0:0049b0 {"pub_gene_id":"mlkl", "pub_og_id":"220732at7742", "og_name":"mixed lineage kinase domain-like protein","level":7742, "description":"mixed lineage kinase domain-like protein isoform X1"}
	MDFVDPILSIASQIYDLVENVKANKKRCRRVCNRVKALEKLVKSIKQTPPGVEKPLRELSVTLQSAQELIRKYASANLVERILNSSNHGDEFNSVNERLNDAFQVLSGALQVEQGNMLYEVFKQTTREKEDQLDGREDDAELKTLLLEYMKDQQEKTNTMLKQFEHLKVNVEKVVEMLNKPSITSVDIRMIKPQELKYKHPKKPFMETATSEVYKGEYRGFTVAIKRYIDPVNTNLGKVQSIFNKEVDTMKRFESPNILRMFGISILGENGPNPQFFIIMEYCEKGSLRQVLDSDCRLSWIRKARMCFDAAQGLYRLHNTEEKSKVHGCINSSKFLVAEGYTVKLGGFELAKTETSLKKVKKSTNDDAIRSLCYYSPERLNNINHPYSKECEMYSFGIV…
	>8153_0:005786 {"pub_gene_id":"LOC102303042", "pub_og_id":"220732at7742", "og_name":"mixed lineage kinase domain-like protein","level":7742, "description":"mixed lineage kinase domain-like protein"}
	MDTLEPIWSTFSGIYTLAENVKANKKRCQRISVRVKALEDVVKSITEFSPEVEKAVEELILTLESTQRLIEKYTAANLVERILKSGSHGEEFDTVSERLNDAYQALCLALQSEQSKMLYEVFRQRETEDEMDGKEDDTEMTKLLMDYMKEQQEKTNTILGQLDKVVQMLNKPSFGSVAVRQIKPDELKYQHPKKPFKTTASCELYKGEYQGFPVAIKRYLDPMNTSARDVKSIFNKEVDTMKQFESLNILRMFGICIQDENGPKPQFFIIMEYCEKGSLRQVLDSDCRLSWIRKARMCFDAAQGLYRLHNTEEKSKVHGCINSSKFLVAEGYTVKLGGFELAKTETSLKKVKKSTNDDAIRSLCYYSPERLNNINHPYSKECEMYSFGIVLWEVATRKK…
	>8187_0:004ac7 {"pub_gene_id":"LOC108872682", "pub_og_id":"220732at7742", "og_name":"mixed lineage kinase domain-like protein","level":7742, "description":"mixed lineage kinase domain-like protein"}
	MDFIEPILSVASEIYALVEKVKANRKRCHRVSDRVKALEELVRSIRQREMFQSSDELEKSLKELSITLKSAEQLIKKYTLANWVERILNSSSHEDEFKSMNERLSDAFQVLSGALQVEQGNMLSWTKKACMCLDAAQGLYRLHQTEVKSEVHGCINSNKFLVAEGYRVKLGGLELVETEMSLKKSTNHKETRSLCYSSPQMLSDISHYSKECEMYSFGIVMWEVATRKRPFEGCSGEEIYKKVYEERYQEPLPDDCPEPLGHLINACRAYDNFQRPSAGVLVDKLRTLVAQLEER
	>8187_0:004ad5 {"pub_gene_id":"mlkl", "pub_og_id":"220732at7742", "og_name":"mixed lineage kinase domain-like protein","level":7742, "description":"mixed lineage kinase domain-like protein"}
	MDFIEPILSVASEIYALVEKVKANRKRCRRVSDRVKALEELVRSIRQRKMVQTEVEKPLKELSITLKSAQQLIKKYTLANWVERILNSSSHGDEFSCVNERLNDAFQVLSGALQVEQGNMLYKVFELTSREKEDEVDGREDDTELKTLLLEYMKTQQERTEAMLREFESVKTNVNKVVEMLNKPSVTDEVIRMIKSDEVKYEHPKEPFMKTQTSEVYRGQYHGFTVAVKRYRDQMNASAREIQSIFKKEVETMRRFESPNILRMFGICVQDEDGPNPQFLIIMEYCEKGSLRQVLDSNRKLSWTKKARMCLDAAQGLYRLHQTEVKSKVHGCITSSKFLVAEGYRVKLGGFELAKTETSLKKSTKYKGTRNLCYSSPQMLNDINYVYSKECEMYSFGIV…
	>8208_0:000fa7 {"pub_gene_id":"mlkl", "pub_og_id":"220732at7742", "og_name":"mixed lineage kinase domain-like protein","level":7742, "description":"mixed lineage kinase domain-like protein"}
	KANKKRCRRVCDRVKALEHLVKSIQQREKGQTSADVERCLKELSITLQSAKEVMEKYSGESFMKRVVKSGSHEDEFSSLNDRLNDAHQVLSGSLQVELGNILLKVFERSTREEQDEKDRKQDDSELKKLLLQYAEDQRQMAKKLQEDINKILKMLEKKPYDVGIQIIKQQELKYESVDGLTKKPFMKTPTSEVFRGEYRSFPVVIKRYTDPATTSISEVKRGFKKDVKTMKVFQSPNILRMYGICIEDETGPKPHFLIIMEYCEKGSLREVLDSGCTLSWNQKARMCRDAALGLYRLHQSEEKGKVHGCINSSNFLVDDGYRVKLGGFEFSQTETSLRKPTRGGVNRSFTYSSPELLEHINSYNKECEVYSFGIVLWEVATGRKPFDGLTVKEVHQKVF…
	>8255_0:0009bb {"pub_gene_id":"mlkl", "pub_og_id":"220732at7742", "og_name":"mixed lineage kinase domain-like protein","level":7742, "description":"mixed lineage kinase domain-like protein"}
	MDFIDPILSIASQIYTLVENVKANKKRSRRVSCRVQALEELVRSIKKRDTVQASADVEKALRELSITLKSAKHLIQKYTLTNWMERILSSNSHGDEFNSVNERLNDAFQLLSGALQVEQGNALYQVFELTSRVKIDEADGKEDDAELKKLLLEYMKKQQEKMDAMQREFEHVKINVEKLVEILNKPSMTDVDIRVIKPDELKYEHPKKPFMKTLTSEVYKGEYNGFTVVIKRYTDPVKASPREVRSVFNKEVETMRRFESPNILRMFGICVLDEDAPNPQFLIIMEYCEKGSLREVLDSASKMPWTRKVRMCLDAAQGLYRLHQTEEKSKVHGCINSSKFLVAEGYRVKLGGFELARTETSLRKPAKEKKRHSGSLCYSSPQTLKDINHVYNKECEIYR…
	>8355_0:002ffe {"pub_gene_id":"mlkl", "pub_og_id":"220732at7742", "og_name":"mixed lineage kinase domain-like protein","level":7742, "description":"mlkl"}
	MEILGNVLDIAQTIYGLCDQASSNKRQCSRLRKRIEILLVAATKIKKQPEKSSELKVVLRELQLTLRNAKSWVLKYSNQGWWMKILKANCIKEEFDLINDRLKDAADDISVLLAIEHRESFLKFFDENKRLKQSQKDIEEDMSELKERLNSGVGSLTKDISHVAETVEDTNSGVKNILNQVEEIKSLLSSGTRTPRLCTEIKSEDLIWGALVMEKPNFDLYRGQYYKSPVAIKVLKGQPLENVEKIREIFNLEIKTMKKYECVNIIRVFGICIDKAKSEPYYCMVTEFCEKGTLRELLSREKNLPWNRRIHMTLDAARALYRLHQTETKPMLHGSLSSSKFLVDGTYCLKLSGFELSKTESSMRRQPNVEKQKQNIEWSYIAPETMQNINAYDKHSEIY…
	>8364_0:001d00 {"pub_gene_id":"mlkl", "pub_og_id":"220732at7742", "og_name":"mixed lineage kinase domain-like protein","level":7742, "description":"mixed lineage kinase domain-like protein"}
	MEILGNVLEIAQTIYNLCDQASSNKRQCSRLKKRIQILLMAAEKLKKQPEKSGELKIVLREMQLTLRNAKSWVLKYSNQGWWMKIIKANGIKEEFDLINDRLKDAADDISVMLAMEHRELLLKFFDENKRMRQSQRDIEEDMSELKEHLNRGVKSLTKDISHVKVAVEDSNAGVKNILSQVEEIKSLLSSGTRTPRLCTEIKSEDLIWGSLVMERPNFDLYKGQYYRSPVAIKVLKGQPTENDEKIREIFNSEVKTMKKYECVNILRIFGICIDKAKSEPCYYMVTEFCEKGTLGELLSREKNLSWNQRIHMTLDAARALYRLHHTETKPMLHGSLSSSKFLVDGTYCLKLSGFELSKTESSMRRQPKAVKQKQGTDWLYIAPETMQNINAYDKQSEIY…
	>8364_0:001fa1 {"pub_gene_id":"LOC100497621", "pub_og_id":"220732at7742", "og_name":"mixed lineage kinase domain-like protein","level":7742, "description":"mixed lineage kinase domain-like protein"}
	MELLKGILKIAYNIYSLHEKASCNKKQCYRLKKRIELLMVPVEKLTNQAKVHKDHNDILQQLLCTMNNAESWIQKYSNRVWFLKFIKANKIKEEFALINDRLRDAAEALIMLTSVEHSQNFLKYFNEKEWKKQNFKAIEEDINDIKEYLKNELDSVAKKVVDVADKMDSVDNKVDDMATKMDRLEELYKKVEAQLLSGIRMPWNPKIIQATDLVQGELLMETRSYFLYRGDYHKSPVTIKVLKGELSEDNVPIRRSFESDCNTMEKFECLNIVRLYGICIDNSQSEPCYSLVAEFCEKGTLRELLSKEKDLSWNQRILMALDAARALYRLHQSELKTVLYGNLSSSKFLVDGKYCLKLYGFGLSKTESSMRRSYNVKKREKNTEWMYTAPETLKDINAY…
	>8469_0:004065 {"pub_gene_id":"MLKL", "pub_og_id":"220732at7742", "og_name":"mixed lineage kinase domain-like protein","level":7742, "description":"LOW QUALITY PROTEIN: mixed lineage kinase domain-like protein"}
	MEVVEKVLNVAHIIYAQCEQVKCCKHQCRRLVYRVHILLRPVEVLRAQPPKQISSQVEETLQQLLETLEKAQELVKKYSQTNWLQKFLKASDVVEGFARVNEHLGDAAQGLSLLLQAENKQSFLETFQRDTCSREDSQDTKDDKALWEELLTRSTETKDAVDNVHNDVRHVGTKVEDVGSRVEEVRQMMQKLQDAVMKKDNAVPREEITEIRMEDLTKTSWTFLMESKSHTLYKGEFYKYPVAIKVFKNPVITSTEKVREIFRKEIETMKKFESPNILRMYGICIDESGSSPCFSIVMEYCEKGTLRDVLTRKPQLPWETRIRMALDAARGLYRLHQTGEKSKLHGCINSTKFLVAKGYCVKLSGFELSKTESSIKRSCKKKLTDVPASAYISPLGLAS…
	>8478_0:002f97 {"pub_gene_id":"MLKL", "pub_og_id":"220732at7742", "og_name":"mixed lineage kinase domain-like protein","level":7742, "description":"mixed lineage kinase domain-like protein"}
	MEVVEKVLSVAHIIYAQCEHVKCCKHQCHRLVYRVRILLRPVEVLRAQPPKQISSQVEETLQQLLETLEKAQELVKKYSQTNWLQKFLKASDVMEEFARVNERLGDAAQGLSLLLQAEHKQSFLETFQRDTCSREDSQDTKDDKALWEELLTRSTVTKDAVDNVHNDVRHVGTKVEDVGSRVEEVRQMMQKLQDAVMKKDNAIPREEITEIRMEDLTKTSWTFLMDSKSHTLYKGEFYKYPVAIKVFKNPVITSTEKVREIFRKEIETMKKFESPNILRMYGICIDERGSSPCFSIVMEYCEKGTLRDVLTRKPQLPWETRIRMALDAARGLYRLHQTGEKSKLHGCINSTKFLVAKGYCVKLSGFELSKTESSIKRSCKKKVTDVPASAYISPLGLAS…
	>8496_0:00329a {"pub_gene_id":"MLKL", "pub_og_id":"220732at7742", "og_name":"mixed lineage kinase domain-like protein","level":7742, "description":"mixed lineage kinase domain-like protein isoform X1"}
	MEIAEKVLSIAQVIYTQCEHVKYCQSQCKRLRDRIQTLMRPIMTLKAQTPQQISPQVEKTLKGLLKTLEKAQELVTKYSQKTWLQKFFQASDIKEEFMQVNVCLGDAAQGLSLLLQAEQQQSFLKVFQQDTCNKEDDKDIKADKAFLEELLASSKETRDAVDDVHNSVKNVDGKVEELTQMVKMFVEESSMKQDNTVPRKEVVEIIIENLIKTPWTLLTETRSHVIYKGEYHKCPVAIKVFQNPVITCAMTVRDIFKKEIETMKIFESPNILRMYGICIDERESRPHFSIVMEYCRYGTLREVLTKNPELSWDDRIQMALDVARGVYRLHHTEVKPRLHGSISSIKFLVAEGYRVKLSGFELCKTESSIKRNYKEKKSRQVSPSAYTSPQGLASLSHIY…
	>8502_0:0014be {"pub_gene_id":"MLKL", "pub_og_id":"220732at7742", "og_name":"mixed lineage kinase domain-like protein","level":7742, "description":"mixed lineage kinase domain-like protein isoform X1"}
	MEIAEKVLNIAQVIYTQCEHVKYCQSQCKRLRDRIQTLMRPIKTLEVQNPQQISPPVEKTLKGLLKTLEKAQELVTKYSQKTWLQKFFQASDIKEEFMQVNVCLGDAAQGLSLLLQAEQQQAFLKVFQQDTCNKEDDKDIKADKAFLEDLLASSKQTRDAVDDVHNSVKNVDGKVEELTQMVKMFVEESSMKKDNTVPEIAEIMIENLIKTPWTLLTETRSHVIYKGEYYKCPVAIKVFQNPVITCAMAVRDIFKKEIETMKIFESPNILRMYGICIDERESRPHFSIVMEYCRYGTLRDVLTKNPELSWDDRIQMALDVARGVYRLHHTEVKPRLHGCISSIKFFVAEGYRVKLSGFELCKTESSIKRNYKEKKSRQVSSSAYTSPQGLASLSHIYDL…
	>441894_0:0003c5 {"pub_gene_id":"MLKL", "pub_og_id":"220732at7742", "og_name":"mixed lineage kinase domain-like protein","level":7742, "description":"mixed lineage kinase domain-like protein"}
	MDIVERVFVVAQGIYTQFEQVKCCKHQCQRLVERIHILLEPVRVLRAQPATHISHHEKELLKRLLRVLGEAQKLVMKYSQASWIQKFLRARSSGEEFVWVNESLEDIAQGLSLLLQAEQKQAFLEAFQAKTCRWQDAEDLRNDRDFLDEVIASTENPTDVDIHLDRQCVESKVDWMQSELNKVVHMMECLKKVDVGKREDITEIQREHLTFRRHLQDTNSYDLYEGEYLKYPVAIKTFKRPLTTDPAKVRDIFEKEIQTLKKFESPNILRMYGICIEEQDRSPCFSIVMEYCEHGTLREVLSKQQQLSWERRLRMALGAARGLYRLHQTEKKSRLHGCINSSKFLVAGDYCVKLSGFELCETESSIKRKAKKNWKQVSMLAYVAPENLKDVYYPYKRPC…
	>8839_0:0000b0 {"pub_gene_id":"MLKL", "pub_og_id":"220732at7742", "og_name":"mixed lineage kinase domain-like protein","level":7742, "description":"mixed lineage kinase domain-like protein"}
	MDIVERVLCVAQAIHSQFEHVKCCKHQCQRLVERIQILLEPVRILQAQPWWHISHHEEQMLKKLLQALEEAQKLVTKYSQASWIQKFLSARSSGEEFVWVNKSLEDVAQGLSLLLQAEQKQAFLAAFQSKTCRRQDAEDLRDDRAFLDQVLASTEEPRDGAREIYMDRQCMEDKVDWMQSELSKIVRVMDSLKKVNVGKREDITEIERDQLTFYRHLQDTERYDLYEGEYLKYPVAIKTFKRPLTTDTTKVRDIFEKEIQTLKKFESPNILRMYGICIEEKDGSPCFSIVMEYCKHGTLREVLTKQCHLSWEIRIRMALGAARGLYRLHQTEEKSRLHGCICSNKFLVAGDYCVKLSGFELCETESSIKRKAKKNWNQVSMLAYVAPENLKDIYYPYKR…
	>381198_0:000d8c {"pub_gene_id":"MLKL", "pub_og_id":"220732at7742", "og_name":"mixed lineage kinase domain-like protein","level":7742, "description":"mixed lineage kinase domain-like protein isoform X1"}
	MPCSGCSFTVKAWKSQIQPTCEHCRGRTSTRHRCPASPEAKPSAASMDIVERVLSIAQVIHSQFEHVKFCKHQCQRLVERIQILLEPVRILQAQPWWHISHHEEQMLKKLLQALEEAQKLVTKYSQASWIQKFLSARSSGEEFVWVNESLEDVAQGLSLLLQAEQKQAFLAAFQSKTCRRQDAEDLRDDRAFLDQVIASTEEPGDGAREIYMDRQCMEDKVDWMQSELSKIVRVMDSLKKVNVGKREDITEIERDQLTFYRHLQDTERYDLYEGEYLKYPVAIKTFKRPLTTDTTKVRDIFEKEIQTLKKFESPNILRMYGICIEEKDGSPCFSIVMEYCKHGTLREVLTKQRHLSWEIRIRMALGAARGLYRLHQTEEKSRLHGCICSNKFLVAGDYC…
	>8897_0:001ba4 {"pub_gene_id":"MLKL", "pub_og_id":"220732at7742", "og_name":"mixed lineage kinase domain-like protein","level":7742, "description":"mixed lineage kinase domain-like protein"}
	MDIVERVFSVAQAIHAQFEQVKCCKHQCQRLVERIQILLEPVRVLRAQSPKHISHHEEELLKKLLLALWEAQKLVMKYSQSSWIQKFLRAHSASEEFVWVNESLEDVAQGLSLLLQAEQKQVFLEAFQAKTCRRQDAEDLRDDKAFLDQVIASTEEPKDLAGEIYLDRQSMESTVDRMQSELNRIVRVMECLKKVNVGKREDITEIQRDQLTFYRHLQDTESYDLYQGEYLKYPVAIKTFKRPLTTDIVKVRDIFEREVQTLKKFESPNILRMYGICIEERDGSPCFSIIMEYCKHGTLRDVLTKQQQHLSWEVRIRMALGAARGLYRLHQTEEKSRLHGCICSSKFLVAGDYCVKLSGFELGETESSIKRKAKKNWKHISLLAYAAPENLKDISYPYQ…
	>8932_0:001638 {"pub_gene_id":"MLKL", "pub_og_id":"220732at7742", "og_name":"mixed lineage kinase domain-like protein","level":7742, "description":"mixed lineage kinase domain-like protein"}
	MDIVERVLSLAQAIHSQFEQVKCCKHQCQRLVERIQILLEPVRILRSQPPKHISCHEEELLKKLLRVLGEAQKLVMKYSQTSWIQKFLRAHSTSEEFIWVNESLEDIAQGLSLLLQAEQKQAFLEAFQAKTCRRQDAEDLRDDRAFLSQVIASTEKPKDVAGEIYIDRECMESKVDWMQSELNKIVRVMECLKKVNVDKREDITEIERDHLTFYRHLQDTESYDLYEGEYLKYPVAIKTFKRPLTTDPAKVRDIFEKEIQTLKKFESPNILRMYGICIEEKDGSPCFSIVMEYCKHGTLRDVLTKQQHLSWDIRIRMALGAARGLYRLHQTEEKSRLHGCICSSKFLVAGDYCVKLSGFELCETESSIKRKAKKNWKQVSMLAYIAPENLKDINYPYKR…
	>8954_0:00124c {"pub_gene_id":"MLKL", "pub_og_id":"220732at7742", "og_name":"mixed lineage kinase domain-like protein","level":7742, "description":"mixed lineage kinase domain-like protein"}
	MDIVERVFSVAQAIHAQFEQVKCCKHQCQRLVERIQILLEPVRILQAQPRKHISHHEEELLKKLLRVLGEAQKLVIKYSQASWIQKFLRAHSAGEEFVWVNESLEDIAQGLSLLLQAEQKQAFLESFQPKTCRRQDAEDLRDDRAFLDQVIASTEEPEDAPGEIYINRQCMESKVDWMQHELNKIVRVMECLKKVNVDKREDITEIEPHQLTFYRHLQDTDSYDLYEGEYLKYPVAIKTFKRPLTTDSAKVRDIFEKEIQTLKKFESPNILRMYGICIEEKDGSPCFSIIMEYCKHGTLRDVLTKHRHLSWDIRIRMALGAARGLYRLHQTGEKSRLHGCICSSKFLVAGDYCVKLSGFELCETESSIKRRVKKNWKQVSMLAYIAPENLKDINYPYKR…
	>216574_0:000c3f {"pub_gene_id":"MLKL", "pub_og_id":"220732at7742", "og_name":"mixed lineage kinase domain-like protein","level":7742, "description":"mixed lineage kinase domain-like protein"}
	MDIVEKVLSMAQAIHTQFEQVKCCKHQCQRLVERIQILLEPVRILKAQPPKHISHHEKQLLKKLLWVLGEAQKLVVKYSQASWIQKFLRAHSTSEEFVWVNESLEDIAQGLSLLLQAEQKQAFLEVFQAKTCRKQDAEDLRDDRAFLDQVIASTEEPKDAAGEIYIDRQCMESKVDWMQNELNKIVHVMECLKKVNVGKREDITEIERDQLTFYRHLQDTESYDLYKGEYLKYPVAIKIFKRPLTTDPAKVRDIFEKEIQTLKKFESPNILRMYGICIEEKDGSPCFSIVMEYCKHGTLRDVLTKQQHLSWEVRIRMALGAARGLYRLHQTEEKSRLHGCICSSKFLVAGDYCVKLSGFELCETESSIKRKAKKNWKQVSMLAYIAPENLKNINYPYKR…
	>8969_0:002911 {"pub_gene_id":"MLKL", "pub_og_id":"220732at7742", "og_name":"mixed lineage kinase domain-like protein","level":7742, "description":"mixed lineage kinase domain-like protein"}
	MEIVEKVLSMAQAIHTQFEQVKCCKHQCQRLVERIQILLAPVRILKAQPPKHISHHEKQLLKKLLWVLEEAQKLVMKYSQTSWIQKFLRAHSTSEEFVWVNESLEDIAQGLSLLLQAEQKQAFLEVFQAKTCRKQDAEDLRDDRAFLDQVIASTEEPKDMAGEIYIDRQCMESKVDWMQNELNKIVHVMECLKKVNVGKREDITEIERDHLTFYRHLQDTESYDLYEGEYLKYPVAIKIFKRPLTTDPAKVRDIFEKEIQTLKKFESPNILRMYGICIEEKDGSPCFSIVMEYCKHGTLRDVLTKQQHLSWEVRIRMALGAARGLYRLHQTEEKSRLHGCICSSKFLVAGDYCVKLSGFELCETESSIKRRAKKNWKQVSMLAYIAPENLKDINYPYKR…
	>8996_0:0023f4 {"pub_gene_id":"MLKL", "pub_og_id":"220732at7742", "og_name":"mixed lineage kinase domain-like protein","level":7742, "description":"mixed lineage kinase domain-like protein"}
	MDIIEKVFSIAHAIHSQFEHVKCCKHQCQRLVERIHILLEPVRILQAQPSWQISHHEEQMLMKLLRALGEAQNLVTKYSQTSWIQKFLSARSSGEEFVWVNSSLEDIAQGLSLLLQAEQKQALLEAFQAKICRRQDAEDLRDDKAFLDQVIASTKEPEDAAWETQMGSQCVDSKVDWMQGELNKIVRVMDSLKKVNVGKREAITEIERGQLTFRRHLQDTERYDLYEGEYLKYPVAIKTFKRPLTTDTTKVRDIFEKEIQTLKKFESPNILRMYGICIEEKDGIPCFSIVMEYCKHGTLREVLTKQQQLSWEVRIRMALGAARGLYRLHQTEEKSRLHGCICSSKFLVAGDYCVKLSGFELCETESSIKRKVNKKNLNQVCMLAYIAPENLMDAYYPYK…
	>9031_0:002863 {"pub_gene_id":"MLKL", "pub_og_id":"220732at7742", "og_name":"mixed lineage kinase domain-like protein","level":7742, "description":"Mixed lineage kinase domain like pseudokinase"}
	MDIIEKVFSIAHAIHSQFEHVKCCKHQCQRLVERIHILLEPVRVLQAQPSWRISHHEEQMLTKLLQALGEAQKLVTKYSQTSWIQKFLSARSSGEEFVWVNRSLEDIAQGLSLLLQAEQKQALLEAFQAKICRRQDAEDLRDDKAFLDQVIASTKEPEDEAWEIQMGSQCMESKVDWMQGELNKIVRVMDSLKKVNVGKREDITEIERSQLTFHRHLQDTERYDLYEGEYLKYPVAIKTFKRPLTTDTVKVRDIFEKEIQTLKKFESPNILRMYGICIEEKDGIPCFSIVMEYCKHGTLREVLTKQQHLSWEIRIRMALGAARGLYRLHQTEEKSRLHGCICSSKFLVAGDYCVKLSGFELCETESSIKRKVSKKNFSQVCMLAYIAPENLMDVYYPYK…
	>9103_0:0028e7 {"pub_gene_id":"MLKL", "pub_og_id":"220732at7742", "og_name":"mixed lineage kinase domain-like protein","level":7742, "description":"mixed lineage kinase domain-like protein"}
	MDIIEKVFSIAHAIHSQFEHVRCCKHQCQRLVERIHILLEPVRVLQAQPSWQISHHEEQMLTKLLQALGEAQKLVMKYSQTSWIQKFLSARSSGEEFVWVNRSLEDIAQGLSLLLQAEQKQALLEAFQAKICRRQDAEDLRDDKAFLDQVIASTKEPEDEAWEIQMGSQCMESKVDWMQGELNKIVHVMDSLKKVNVGKREAITEIERDQLTFRRHLQDTERYDLYEGEYLKYPVAIKTFKRPLTTDTVKVRDIFEKEIQTLKKFESPNILRMYGICIEEKDGIPCFSIVMEYCKHGTLREVLTKQQHLSWEVRIRMALGAARGLYRLHQTEEKSRLHGCICSSKFLVAGDYCVKLSGFELCETESSIKRKVNTKNLNQVCMLAYIAPENLMDVYYPYK…
	>9135_0:001a4b {"pub_gene_id":"MLKL", "pub_og_id":"220732at7742", "og_name":"mixed lineage kinase domain-like protein","level":7742, "description":"mixed lineage kinase domain-like protein"}
	MAWEAGLHNVPSAVTPFKAALVPPCPSSLQRQPRSAKHEQVTDLSFSWRAEEILPWGPCWREPEEEGEWLQLDSGAEGVEELHLLISKQRLRLPCTRHCQPTSPVAKPFAASMDIVERVLSVAQAIHAQFEQVKCCKHQCQRLVERIQILLEPVRILRAQPRQHISHHEEELMKKLLRALEEAQKLVMKYSQTSWIQKFLRARSTGEEFVWVNESLEDIAQGLSLLLQAEQKQAFLEAFQSKTCRRQDAEDLRDDRAFLDQVIASTEEPKDVLEEIYIDRECMESKMDWMKSELNKVIREMERLKKVNVGKREDITEIKRDQLTFHRHLQDTECYDLYEGEYLKYPVAIKTFKRPLTTDPVKVRDIFEKEIQTLKKFESPNILRMYGICIEENDGSPCF…
	>9157_0:002301 {"pub_gene_id":"MLKL", "pub_og_id":"220732at7742", "og_name":"mixed lineage kinase domain-like protein","level":7742, "description":"mixed lineage kinase domain-like protein"}
	MDIVERVLSVAQAIYAQFEQVKCCKHQCQRLVERIQILLEPVRILRAQPRQHISHHEEELMKKLLQALGEAQKLVMKYSQTSWIQKFLRARSTGEEFVWVNESLEDIAQGLSLLLQAEQKQAFLEAFQSKICRRQDAEDLKDDRAFLDQVIASTEEPKDVAEKIYSDREYMESKVDWMQSELNKVIREMERLKKVNVGKREDITEIKRDHLTFHRHLQDTESYDLYEGEYLKYPVAIKTFKRPLTTDPVKVRDIFEKEIQTLKKFESPNILRMYGICIEENDGSPCFSIIMEYCKHGTLRDVLNKQQHLSWDIRIRMALGAARGLYRLHQTGEKSRLHGCICSSKFLVAGDYCVKLSGFELCETESSIKRKAKKEWKQISMLAYIAPENLKDINYPYKR…
	>9172_0:001eae {"pub_gene_id":"MLKL", "pub_og_id":"220732at7742", "og_name":"mixed lineage kinase domain-like protein","level":7742, "description":"mixed lineage kinase domain-like protein"}
	MDVVERVLSVAQVIYAQLEQVKCCRHQCQRLVERIQILLEPVRILRAQPRHHISHHEEELMKKLLRALGDAQKLVMKYSQTSWIQKFLRARSTGEEFVWVNESLEDIAQGLSLLLQAEQKQAFLEAFQSKTCRRQDAEDLRDDRAFLEQVIASTEEPKDVVEEIYIDRECMESKVDWMQNELNKVIREMERLKKVKVDKREDITEIKRDQLTFHRHLQDTESYDLYEGEYLKYPVAIKTFKRPLTTDPVKVRDIFEKEIQTLKKFESPNILRMYGICIEEKDGSPCFSIVMEYCKHGTLRDVLNKQQHLSWDIRIRMALGAARGLYRLHQTGEKSRLHGCICSSKFLVAGDYCVKLSGFELCETESSIKRKAKKNWKQVSMLAYIAPENLKDINYPYKR…
	>9209_0:000268 {"pub_gene_id":"MLKL", "pub_og_id":"220732at7742", "og_name":"mixed lineage kinase domain-like protein","level":7742, "description":"mixed lineage kinase domain-like protein"}
	MDIVEKVLSIAHAIHTQFEQVKCCKHQCQRLVERIQVLLEPVRILKAQPLKHISCHEEELLKKLLQALGEAQKLVMKYSQTSWIQKFLRAHSAGEEFVWVNESLEDIAQGLSLLLQAEQKQTFLEAFQKKTCRRQDAEDLKDDRAFLDQVIASTEEPEDAAEEIYIDRQCMESKVDWMQSELNKVVRVMERLKKVNVGKREDITEIERDHLTFYRHLQDTESYDLYEGEYLKYPVAIKTFKRPLTTDPVKVRDIFEKEIQTLKKFESPNILRMYGICIEEKDGSPCFSIVMEYCKHGTLRDVLTKQQHLSWEVRIRMALGAARGLYRLHQTEEKSRLHGCICSSKFLVAGDYCVKLSGFELCETESSIKRKAKKNWKQVSMLAYIAPENLKDTTSFYRR…
	>9233_0:0009a0 {"pub_gene_id":"MLKL", "pub_og_id":"220732at7742", "og_name":"mixed lineage kinase domain-like protein","level":7742, "description":"mixed lineage kinase domain-like protein"}
	MDIMEKVFSVAQAIHTQFEQVKCCKHQCHRLVERIQILLEPVRILKAQPTKHISYHEEELLKKLLWALGEAQKLVMKYSQTSWIQKFLRAHSASEEFVWVNESLEDVAQGLSLLLQAEQKQAFLEAFQAKTCRRQDAEDMKDDRAFLDQVIASTEEPEDVAKEIYIDRQCMESKVDWMQSELNKIMRVMECLKKVNVGKREDITEIRRDHLTFYRHLQDTESYDLYKGEYLKYPVAIKTFKRPLTTDPVKVRDIFEKEIQTLKKFESPNILRMYGICIEEKDGSPCFSIVMEYCKHGTLRDVLTKQQHLSWDIRIRMALGAARGLYRLHQTEEKSRLHGCICSSKFLVAGDYCVKLSGFELCETESSIKRKAKKNWKQVSMLAYIAPENLQDINYPYKR…
	>9238_0:001ed7 {"pub_gene_id":"MLKL", "pub_og_id":"220732at7742", "og_name":"mixed lineage kinase domain-like protein","level":7742, "description":"mixed lineage kinase domain-like protein"}
	MDIVEKVFSVAQAIHTQFEQVKCCKHQCQRLVERIQILLEPVRILKAQPTKHISYHEEELLKKLLWTLGEAQKLVMKYSQTSWIQKFLRAHSASEEFVWVNESLEDVAQGLSLLLQAEQKQAFLEAFQAKTCRRQDAEDMKDDRAFLDQVIASTEEPEDMAKEIYIDRQCMESKVDWMQSELNKIVRVMDCLKKVNVGKREDITEIKRDHLTFYRHLQDTKSYDLYKGEYLKYPVAIKTFKRPLTTDPVKVRDIFEKEIQTLKKFESPNILRMYGICIEEKDGSPCFSIVMEYCKHGTLRDVLTKQRHLSWDIRIRMALGAARGLYRLHQTEEKSRLHGCVCSSKFLVAGDYCVKLSGFELCETESSIKRKAKKNWKQVSMLAYIAPENLQDINYPYKR…
	>9244_0:002cda {"pub_gene_id":"MLKL", "pub_og_id":"220732at7742", "og_name":"mixed lineage kinase domain-like protein","level":7742, "description":"mixed lineage kinase domain-like protein"}
	MDIVERVFSVAQAIHAQFEQVKCCKHQCQRLVERIQILLEPVRILRAQPRKHISPHEEGLLKKLLQTLGEAQKLVTKYSQASWIQKFLRAHSVGEEFVWVNESLEDVAQGLSLLLQAEQKQTFLEAFQEKTCRRQDAEDLRDDRDFLDQVIASTEGPKDLAGEICMDRQCLESKVDWMQGELNKIVRVMECLKKVNVGKREDITEIKREQLTFYRHLQDTESYDLYEGEYLKYPVAIKTFKRPLTTDIAKVRDIFEREIQALKKFESPNILRMYGICIEEKDGSPCFSIVMEYCRHGTLRDVLSRHRDLSWDIRIRMALGAARGLYRLHQTEEKSRLHGCICSSKFLVAGDYCVKLSGFELAETETSIKRKAKKNWKQLSMLAYAAPENLKDSSYPYKR…
	>9258_0:002a2b {"pub_gene_id":"MLKL", "pub_og_id":"220732at7742", "og_name":"mixed lineage kinase domain-like protein","level":7742, "description":"mixed lineage kinase domain-like protein"}
	MEILGHILDLAQKIYDRCETVKCCQKQCRRLGDRILILKTPLERLRDLQEEDWSGELEYILNKLQGALEKAKSLIEQFSQKDIFQKFLSISSTEEDFALVNDHMSDAAEGLSLLLQTEQRQLIRETFRRETRQRQDRRDAKEDRAHWEELLKGNKEIKAEVQKVQNSMIHVESSMENLATDMKKILRLAEQSQQSSSPAAQEKIKEIKIEQLIKTPWVLRMENKYHMLYIGEYYKSPVSIKVFKDTQGTSPRAIRKIFNKEIETMKKFEYPNILRIYGICIDERGPQPRFLLVMEYCELGTLGELLEAKPDLTWEERVFLALGAARGLYRLHHSEEKTKLHGCITSAKFLVAKGYEVKLAGLELSQTESSISRNSKGEKAKETHASAYVSPQSLENLNH…
	>9361_0:002847 {"pub_gene_id":"MLKL", "pub_og_id":"220732at7742", "og_name":"mixed lineage kinase domain-like protein","level":7742, "description":"mixed lineage kinase domain-like protein isoform X1"}
	MDYLGQIINLGERIYKQCEEMQYCRKQCRRLGGRVFGLLQPLQMLQAQGEKQLPAPLTKALGRFQEALEAAEAQIEKFSKKSNAWKFLTAGQDKMLFSEVNKRLRDASEELSLLLQADQRKLVADILHRASWQQEDQQDAEEDRRGFRNLERQNENIEASLRHLQSDVKEIIETLKQHFQKPQKKLPQEQIKEIEKKQISGSPWKLLRKTEFSTLYKGEYHKSPVAIKVFNNPQTSIGFVRDTFNKEIKTMKKFESPNILRIFGICIDETVSPPQFCIVMEHCELGTLRELLDKKQDLNFGVRILLALGAAKGLYSLHHSEAPELHRNISSSSFLVTEGYHVKLAGFELSKTQTSISREMKEKEAERVRSTAYISPQLLINVYNKYDVKAEIYSFGIVL…
	>9365_0:002a27 {"pub_gene_id":"MLKL", "pub_og_id":"220732at7742", "og_name":"mixed lineage kinase domain-like protein","level":7742, "description":"mixed lineage kinase domain-like protein"}
	MDTLEQIISLGMTIYTQCEKMRYCKRQCQRLGNRVHGLLVPLQMLQNQGATDLSTKISTTLNRFQAVLKEANSQIEKFNKKSDLWKIVTAGQDKILFSEVNKKLRDVSEELSLLLQAYPLISSISQDTAWQQEDQQDAEEDRQTSQMLRNGYLPQIIDSLFCSLLGLRSDLQKPVRAIPQDQIKEIKKEELSGREWVLLKKGEFSTVFRGEYHRAPVSIKVFNNPQAGSTELVRQTFNSEIKTMKKFDSPNILRIFGIFIDETVTPPQFSLVMEYCEHGTLREVLDKEKDLTLGQRIFMILEAARGLNRLHHSETPELHRNISSTSFLVSDGYHVKLAGFELSKTETSISRGMKKTNEKRINSTPYISPQRLENVFHKYDMKAEIYSFGIILWEITTGK…
	>9371_0:001bfa {"pub_gene_id":"MLKL", "pub_og_id":"220732at7742", "og_name":"mixed lineage kinase domain-like protein","level":7742, "description":"mixed lineage kinase domain-like protein"}
	MDILEKIISLGQFVYNQCEEMKYCQRQCQRLGSRIQGLLQPLQVLQAQGAGNLSPQLTAALCRLQTALTEAKMQMKTFKNKSNILKFLRARNVTMLFKEVNECLRDASEELSLLLLAKQRIFVPSSSQRESWRKEDQQDAEEDWGKDNINCLLEQLESIIQTLRQCLQKPMKQFPQEYIREIKKEQLSGSPWIELRKSESSILYKGEYSKCPVTIKVFNSSQSSTGLVRSTFNKEIRTMKKFESPNILRIFGICIDEEENPPQFCIVMEHCERGTLRELLDKEPNLEFGVRIFLSLEAAKGLYSLHHSEEPELHRNITSTSFLVTESYHVKLAGFELSKTQTSISREAKQKRAGRVNVTAYVSPQGLSNVFHKYDEKAEIYSFGIVLWEIATGNIPFEG…
	>9402_0:000f81 {"pub_gene_id":"MLKL", "pub_og_id":"220732at7742", "og_name":"mixed lineage kinase domain-like protein","level":7742, "description":"mixed lineage kinase domain-like protein"}
	MDTLGTVISLGQSVYKQCEEMKYCKQQCQRLKDRVHRLLKPLQILQAQEKKNLSTEITEALNHFQAVLEEAKKKINKFSNKPNTLKFLTAHGDRRLFKDINQRLSNVWQELSLVFQMSQWASVLRIGQKASWQQEDEQDAEEDWRVFQSLSETEIIEASLRQLKIGIEEIMKQLSKLQKSNKKIPEYPIKEIKMEELSQTDWTLIRKNEFGRLYKGKYHQASVAIKVFDNPQTRSSALVRDTFTNEIKTMKKFDSPNILRIFGICINETVTPPQFSIVTEYCELGTLRELLDKKKDLTLAERIVLVLGAAKGLYRMHNSESPECHKNISSTSFLVTEGYHVKLTGFKLSKTQTSISRETKRKEAKRVSSTAYVSPQRLQNVYDKYDIKAEIYSFGIVLW…
	>9407_0:00025e {"pub_gene_id":"MLKL", "pub_og_id":"220732at7742", "og_name":"mixed lineage kinase domain-like protein","level":7742, "description":"mixed lineage kinase domain-like protein isoform X1"}
	MDILGRVISLGELVYRQCEDMKYCKRQCQRLKDRVHHLLQPLQRLQAQGKSNLPDEITEALNNFQAVLEEAKKKICKFSNKSNMLRFLTSSFDRTLFKDINEKLNDVWAELSLVLQVDQWACVSSISEKASWQQEDQQDAEEDWRVFQSLSGTEIIEASLEKLKVDIEETMRQWAKLQKSIKKIPEYPIKEIKKEELSHTDWILLRKNEFGSLYKGKYHQALVAIKVFHNPQARSSALVRETFAKEISTMQKFDSPNILRIFGICIDETVTPPQYSIVTEYCELGTLRELLDKKKDLTFVQRIILILGAAKGLYRMHNSEPLALHENISSTSFLVTEGYHVKLTGLKLSKTQTSISQYTKRKKAKRVTSTAYVSPQRLENVYNEYDVKAEIYSFGIVLW…
	>9483_0:0044c8 {"pub_gene_id":"MLKL", "pub_og_id":"220732at7742", "og_name":"mixed lineage kinase domain-like protein","level":7742, "description":"LOW QUALITY PROTEIN: mixed lineage kinase domain-like protein"}
	MGKSVLELCLRGGEGLENLRDIITLGQVIYKQYEEMKYCKKQCQRLGSRVLGLAESLEMLQDQGKRRVTSEKLTTAMNRFKAALXEADGEIEKFSNKSSIWRFLTASQDKIIFDDINNNLNDVWKELLLLLQVEQYLSVLHISQGASWAQEDQQDAAEDRQAFQMLRRDNENIDALLRLLEIDMKEIKETLRQYLPPKRMQEIPQEQVKEIKKEQLSGSPWILLSKNKVSTLYKGEYRRARVAIKVFHKPQADSIG
	>9531_0:000117 {"pub_gene_id":"MLKL", "pub_og_id":"220732at7742", "og_name":"mixed lineage kinase domain-like protein","level":7742, "description":"Mixed lineage kinase domain like pseudokinase"}
	MFCNDLKGGSDFFSHFGVSSLVPSPPRQYYPAQRSKHQKRLSNLQVIHKRCEEMKYCKKQCRRLGHRVLGLVESLEMLQDQGKRSVPSEKLTTAMNRFKAALEEANEEIEKFSNRSNICRFLTASQDKILFKDVNKNLNDVWKELSLLLQIEQRMPVSRISQGASWAQEDQQDADEDRRAFQMLRRDNEEIEASLRRLEINMKEIKETLRQCLLPKCMQIPQEQIKEIKKEQLSGSPWILLRENKVSTLYKGEYHRAPVTIKVFNKPQAGSIAIVRQTFNDEIKTMKKFESPNILRIFGICIDETVTPPQFSIVMEYCELGTLRELLDREEDLTLSKRIVLVLGAAQGLYWLHHSEEPELHGKIRSSNFLVTQGYQVKLAGFELRKTQTSISLKTKREK…
	>9541_0:0049ac {"pub_gene_id":"MLKL", "pub_og_id":"220732at7742", "og_name":"mixed lineage kinase domain-like protein","level":7742, "description":"mixed lineage kinase domain-like protein isoform X1"}
	MTLKEEVIFFPHFCVSSLVPSPPRQYYPAQRSKHQKRLSNLQTSRLGRRRSWERRRKSELFGTLHGTDWTHIPRGRHEGMENLKHIITLGQVIHKQCEEMKYCKKQCRRLGHRVLGLVESLEMLQDQGKRSVPSEKLTTVMNRFKAALEKANEEIEKFSNRSNICRFLTASQDKILFKDVNKNLNDVWKELSLLLQIEQRMPVSRISQGASWAQEDQQDADEDRRAFQMLRRDNEEIEASLRRLEINMKEIKETLRQHLLPKCMQIPQEQIKEIKKEQLSGSPWILLRENKVSTLYKGEYHRAPVTIKVFNNPQAGSIAIVRQTFNDEIKIMKKFESPNILRIFGICIDETVTPPQFSIVMEYCELGTLRELLDREEDLTLSKRIVLVLGAARGLYWLH…
	>9544_0:004a57 {"pub_gene_id":"MLKL", "pub_og_id":"220732at7742", "og_name":"mixed lineage kinase domain-like protein","level":7742, "description":"mixed lineage kinase domain-like protein isoform X1"}
	MENLKHIITLGQVIHKQCEEMKYCKKQCRRLGHRVLGLVESLEMLQDQGKRSVPSEKLTTVMNRFKAALEKANEEIEKFSNRSNICRFLTASQDKILFEDVNKNLNDVWKELSLLLQIEQRMPVSRISQGASWAQEDQQDADEDRRAFQMLRRDNEEIEASLRRLEINMKEIKETLRQHLLPKCMQIPQEQIKEIKKEQLSGSPWILLRENKVSTLYKGEYHRAPVTIKVFNNPQAGSIAIVRQTFNDEIKIMKKFESPNILRIFGICIDETVTPPQFSIVMEYCELGTLRELLDREEDLTLSKRIVLVLGAARGLYWLHHSEEPELHGKIRSSNFLVTQGYQVKLAGFELRKTQTSISLKTKREKTDRVKSTAYISPQKLENIYHRYDVKSEIYSFGI…
	>9545_0:0015fa {"pub_gene_id":"MLKL", "pub_og_id":"220732at7742", "og_name":"mixed lineage kinase domain-like protein","level":7742, "description":"mixed lineage kinase domain-like protein"}
	MTLKEEVIFFPHFCVSSLVPSPPRQYYPAQRSKHQKRLSNLQTSRLGRRRSWERRRKSELFGTLHGTDWTHIPRGRHEGMENLKHIITLGQVIHKRCEEMKYCKKQCRRLGHRVLGLVESLEMLQDQGERSVPSEKLTTAMNRFKAALEEANKEIKKFSNRSNICRFLTASQDKILFKDVNKNLNDVWKELSLLLQIEQRMPVSRISQGASWAQEDQQDADEDRRAFQMLRRDNEEIEASLRRLEINMKEIKETLRQHLLPKCMQIPQEQIKEIKKEQLSGSPWILLRENKVSTLYKGEYHRAPVTIKVFNNPQAGSIALSGEYPSLHVPAGRPKKAGMCPVLFKARAPGASVPSVWGGMSGVHMAGGKGKLPVGQVLIVPGFFPPVTPPQFSIVMEYC…
	>9555_0:004b69 {"pub_gene_id":"MLKL", "pub_og_id":"220732at7742", "og_name":"mixed lineage kinase domain-like protein","level":7742, "description":"Mixed lineage kinase domain like pseudokinase"}
	MENLKHIITLGQVIHKRCEEMKYCKKQCRRLGHRVLGLVESLEMLQDQGKRSVPSEKLTTAMNRFKAALEEANEEIEKFSNRSNICRFLTASQDKILFKDVNKNLNDVWKELSLLLQIEQRMPVSRISQGASWAQEDQQDADEDRRAFQMLRRDNEEIEASLRRLEINMKEIKETLRQCLLPKCMQIPQEQIKEIKKEQLSGSPWILLRENKVSTLYKGEYHRAPVTIKVFNKPQAGSIAIVRQTFNDEIKTMKKFESPNILRIFGICIDETVTPPQFSIVMEYCELGTLRELLDREEDLTLSKRIVLVLGAAQGLYWLHHSEEPELHGKIRSSNFLVTQGYQVKLAGFELRKTQTSISLKTKREKTDGVKSTAYISPQKLEDVYHRYDVKSEIYSFGI…
	>9568_0:0012cf {"pub_gene_id":"MLKL", "pub_og_id":"220732at7742", "og_name":"mixed lineage kinase domain-like protein","level":7742, "description":"Mixed lineage kinase domain like pseudokinase"}
	MENLKHIITLGQVIHKRCEEMKYCKKQCRRLGHRVLGLVESLEMLQDQGKRSVPSEKLTTAMNRFKAALEEANEEIEKFSNRSNICRFLTASQDKILFKDVNKNLNDVWKELSLLLQIEQRMPVSRISQGASWAQEDQQDADEDRRAFQMLRRDNEEIEASLRRLEINMKEIKETLRQCLLPKCMQIPQEQIKEIKKEQLSGSPWILLRENKVSTLYKGEYHRAPVTIKVFNKPQAGSIAIVRQTFNDEIKTMKKFESPNILRIFGICIDETVTPPQFSIVMEYCELGTLRELLDREEDLTLSKRIVLVLGAAQGLYWLHHSEEPELHGKIRSSNFLVTQGYQVKLAGFELRKTQTSISLKTKREKTDRVKSTAYISPQKLEDIYHRYDVKSEIYSFGI…
	>9595_0:003f9e {"pub_gene_id":"MLKL", "pub_og_id":"220732at7742", "og_name":"mixed lineage kinase domain-like protein","level":7742, "description":"mixed lineage kinase domain-like protein"}
	MLIVRQTFNNEIKTMKKFESPNILRIFGICIDETVTPPQFSIVMEYCELGTLRELLDREKDLTLGKRMVLVLGAARGLYRLHHSEAPELHGKIRSSNFLVTQGYQVKLAGFELRKTQTSMSLGTTREKTDKVKSTAYLSPQELEDVFYLYDVKSEIYSFGIVLWEIATGDIPFKGCNSKKICKLVSVKQQQEPLGEDCPSELREIIDQCRAHDPSLRPSVDEILKKLSTFSK
	>9595_0:005299 {"pub_gene_id":"LOC109025244", "pub_og_id":"220732at7742", "og_name":"mixed lineage kinase domain-like protein","level":7742, "description":"mixed lineage kinase domain-like protein"}
	MENLKHIITLGQVIHKRCEEMKYCKKQCRRLGHRVLGLIKPLEMLQDQGKRSVPSEKLSTAMNRFKAALEEANGEIEKFSNRSNICRFLTASQDKILFKDVNRKLSDVWKELSLLLQVEQRMPVSPVSQGASWAQEDQQDADEDRRAFQMLRRDNEKIEASLRRLEINMKEIKETLRQCKLSCALLFLMAPKLEVISLLGPQPPPTPAFVHFLCWMAGSSPQVWGSIHG
	>9597_0:003a89 {"pub_gene_id":"MLKL", "pub_og_id":"220732at7742", "og_name":"mixed lineage kinase domain-like protein","level":7742, "description":"mixed lineage kinase domain-like protein isoform X1"}
	MENLKHIITLGQVIHKRCEEMKYCKKQCRRLGHRVLGLIKPLEMLQDQGKRSVPSEKLTTAMNRFKAALEEANGEIEKFSNRSNICRFLTASQDKILFKDVNRKLSDVWKELSLLLQVEQRMPVSPISQGASWAQEDQQDADEDRRAFQMLRRDNEKIEASLRRLEINMKEIKETLRQYLPPKCMQEIPQEQIKEIKKEQLSGSPWILLRENEVSTLYKGEYHRAPVAIKVFKKLQAGSIAIVRQTFNNEIKTMKKFESPNILRIFGICIDETVTPPQFSVVMEYCELGTLRELLDREKDLTLGKRMVLVLGAARGLYRLHHSEAPELHGKIRSSNFLVTQGYQVKLAGFELRETQTSMSLGTTREKTDKVKSTAYLSPQELEDVFYLYDVKSEIYSFG…
	>9598_0:003ba5 {"pub_gene_id":"MLKL", "pub_og_id":"220732at7742", "og_name":"mixed lineage kinase domain-like protein","level":7742, "description":"MLKL isoform 2"}
	MENLKHIITLGQVIHKRCEEMKYCKKQCRRLGHRVLGLIKPLEMLQDQGKRSVPSEKLTTAMNRFKAALEEANGEIEKFSNRSNICRFLTASQDKILFKDVNRKLSDVWKELSLLLQVEQRMPVSPISQGASWAQEDQQDADEDRRAFQMLRRDNEKIEASLRRLEINMKEIKETLRQYLPPKCMQEIPQEQIKEIKKEQLSGSPWILLRENEVSTLYKGEYHRAPVAIKVFKKLQAGSIAIVRQTFNNEIKTMKKFESPNILRIFGICIDETVTPPQFSVVMEYCELGTLRELLDREKDLTLGKRMVLVLGAARGLYRLHHSEAPELHGKIRSSNFLVTQGYQVKLAGFELRETQTSMSLGTTREKTDKVKSTAYLSPQELEDVFYLYDVKSEIYSFG…
	>9601_0:003a02 {"pub_gene_id":"MLKL", "pub_og_id":"220732at7742", "og_name":"mixed lineage kinase domain-like protein","level":7742, "description":"mixed lineage kinase domain-like protein"}
	MENLKHIITLGQVIHKRCEEMKYCKKQCQRLGHRVLGLVESLEMLQDQGKRSVPSEKLTTATNRFKAALEEANGEIEKFSNRSNICRFLTASQDKILFKGVNKKLNDVWKELSLLLQVEQRMPVSRISQGASWAHEDQQDADEDRRAFQMLRRDNEKIEASLRRLEISMKEIKETLRQYLPPKCMQEIPQEQIEEIKKEQLSESPWILLTENKVSTLYKGEYHRAPVAIKVFNKVQAGSIEIVRQTFNNEIKTMKKFESPNILRIFGICIDETVTPPQFSIVMEYCELGTLRELLDREKDLTLGKRMVLVLGAARGLYRLHHSEAPELHRKIRSSNFLVTQGYQVKLAGFELRKTQTSISLETTREKTDRVKSTAYISPQKLENIYYPYDVKSEIYSFG…
	>9606_0:003ed4 {"pub_gene_id":"MLKL", "pub_og_id":"220732at7742", "og_name":"mixed lineage kinase domain-like protein","level":7742, "description":"Mixed lineage kinase domain-like protein"}
	MENLKHIITLGQVIHKRCEEMKYCKKQCRRLGHRVLGLIKPLEMLQDQGKRSVPSEKLTTAMNRFKAALEEANGEIEKFSNRSNICRFLTASQDKILFKDVNRKLSDVWKELSLLLQVEQRMPVSPISQGASWAQEDQQDADEDRRAFQMLRRDNEKIEASLRRLEINMKEIKETLRQYLPPKCMQEIPQEQIKEIKKEQLSGSPWILLRENEVSTLYKGEYHRAPVAIKVFKKLQAGSIAIVRQTFNKEIKTMKKFESPNILRIFGICIDETVTPPQFSIVMEYCELGTLRELLDREKDLTLGKRMVLVLGAARGLYRLHHSEAPELHGKIRSSNFLVTQGYQVKLAGFELRKTQTSMSLGTTREKTDRVKSTAYLSPQELEDVFYQYDVKSEIYSFG…
	>9733_0:001f5f {"pub_gene_id":"MLKL", "pub_og_id":"220732at7742", "og_name":"mixed lineage kinase domain-like protein","level":7742, "description":"LOW QUALITY PROTEIN: mixed lineage kinase domain-like protein"}
	MDQLRQIISLVQLIYNQCEEMKYCQKQCWHLRSHVHGLLQPLQMLQAQGERNLPTEITTTLKRFQAALEEAKEWIDKFSNRSXKFLTAGHDRILFSGVNKRLRDVWEEFSLLLQVDQRMPISSISPGAFWQQEGQXDAEEDRKVIQGLRSAYFAANSSWPPSAEEYPWALEPLGPERLHHSETPAELHRNISSTSFLVTKDCNVKLAGFELXKTQTSISXPTKGKEAERVNSAAYISPQRLENVFNKYDIKAEIYSFGIALWEIATGKSPFEGCDSKKIYQLVAVDRHQEPVDKDCPSQLQEIIDDCCAYEPSRRPCVEGAGRGRNTGWRIELHNRKWLLAPVRREFFEGDCSCSGGLASLTASFRFQVRWAFASSHTLGVWLRDDFSG
	>9739_0:0003aa {"pub_gene_id":"MLKL", "pub_og_id":"220732at7742", "og_name":"mixed lineage kinase domain-like protein","level":7742, "description":"LOW QUALITY PROTEIN: mixed lineage kinase domain-like protein"}
	MDQLRQIISLVQLIYNQCEEMKYCQKQCWHLRSHVHGLLQPLQMLQAQGERNLPTEITTTLKRFQAALEEAKERIDKFSNRSXKFLTAGHDRILFSGVNKRLRDVWEEFSLLLQVDQRMPISSISPGAFWQQEGQXDAEEDRKVIQGLRSAKSVQRSLMFPAFGRVRLHHSETPAELHRNISSTSFLVTKDCNVKLAGFELXKTQTSISXPTKGKEAERVNSAAYISPQRLENVYNKYDIKAEIYSFGIVLWEIATGKSPFEGCDSKKIYQLVAVDRHQEPVDKDCPSQLQEIIDDCCAYEPSRRPCVEGRAFSGLKSMGHMCYLTFVKDFPYVSQPGVVLPFGGHLAMSKDIFGCHNSGEVGWGGHAIGI
	>9749_0:001ae1 {"pub_gene_id":"MLKL", "pub_og_id":"220732at7742", "og_name":"mixed lineage kinase domain-like protein","level":7742, "description":"LOW QUALITY PROTEIN: mixed lineage kinase domain-like protein"}
	MDQLRQIISLVQLIYNQCEEMKYCQKQCXHLRSHVHGLLQPLQMLQAQGERNLPTEITTALKRFQAALEEAKEWIDKFSSKSXKFLTVGHDRILFTGVNKRLRDVWEEFSLLLQVDQQMHISSISPGAFWQQEDQXDAEEDRKVIQGLRSAHGRHLQRNIHGHWSPSALRAESARELHSHLSLSLFLSPNPTQSTVIEQQVLHHLETPAELHRNISSTSFLVTKDCNVKLAGFELSKTQISISXPTKEKEAERANSAAYISPQRLENVYNKYDIKAEIYNFGIVLWEITPGKSPFEGCDSKKIYQLVAVDRHQEPVDKDCPSQLQEIIDDCCAYEPSRRPCVKGRAFSGLKSMGHMCYLTFVKDFPYVSQPGVVLPFGGHLAMSKDIFGCHNSGEVGWG…
	>9755_0:001e17 {"pub_gene_id":"MLKL", "pub_og_id":"220732at7742", "og_name":"mixed lineage kinase domain-like protein","level":7742, "description":"LOW QUALITY PROTEIN: mixed lineage kinase domain-like protein"}
	MDQLRQIISLGQLVYNQCEEMKYCQKQCWHLRNHVHGLLQPLQMLQARGERNLPTEITTALKRFQAALAEAKERIDKFSNKSNIQKFLTAGHDRILFSGVNKRLRDVWEEFSLLLQVDQWMHISSISPGAFWQQEDQXDAEEDRKVIQDXEVVRKNETIETLLRQLGNNTKKTIEILRSSLESSSGKSPLGKARLKVTSVKVGSDGCDSKKIYQLVAVDHRHQGPVDKDCPSQLQEIIDDCCAYEPSRRPCVKGRAFSGLKSMGHMCYLTFVKDFPYVSQPGVVFLFGGHLTMSKDIFGCDNSGEVGWGGHATGI
	>310752_0:004792 {"pub_gene_id":"MLKL", "pub_og_id":"220732at7742", "og_name":"mixed lineage kinase domain-like protein","level":7742, "description":"LOW QUALITY PROTEIN: mixed lineage kinase domain-like protein"}
	MEPKLKAVDWDKDLVDWRKPLLWQVGHLGEKYDEWVHQPVTRPIRLFHSDLVEALSKTVWYSVPIIWVPLMLYLSWSYYRTLAQGNVRLFTSFTTEYSVAMPESTFPGLFMLGLLLWSLVEYLIHRFLFHMKPPNDSYYLIMLHFVMHGQHHKAPFDESRLVFPPVPASLVIAFFYVFLRLILPEAVGGTVFAGGLLGYVIYDMIHYYLHFGSPHKGSYLYHLKAHHVKHHFAHQQSDMDQLRQIISLGQLIYNQCEEMKYCQKQCWRLRNHVHGLLQPLQMLQAQGERSVPTEITTALKRFQAALEEAKEQLDKFSNKSNIQKFLTAGHDRILFSGVSKRLRDVWEEFSLLLQVDQQMHISSINPGAFWQQEDRXDAEEDRKVIQGLRSENETIETLL…
	>127582_0:003e97 {"pub_gene_id":"LOC101351635", "pub_og_id":"220732at7742", "og_name":"mixed lineage kinase domain-like protein","level":7742, "description":"LOW QUALITY PROTEIN: mixed lineage kinase domain-like protein"}
	MDELKQIISLGQLVYQQCEEMKYCWNQCQRLGKHIHGLLQPLEMLQDQGQKNLSTQLTAALLSFQTVLEEAKDQIKKFNNKSNVQKFLTAGTDKILFSAVNKRLRDVSEELSLVLQVDQRTFHQPWQKEDQRDAEEDMIFAALFPAEKENIDLLLRXLESNMKIIETLRQYLKKPINKLPQEQIKEIEKEQISGSPWIQLRKNEDSTLYKGEYHKCPVTIKAFSNPQATSIGTVRQTFNNEIRTMKKFDSPNVLRIFGICIDEKENPAQFCIIMEHCEFGTLRELLDKEQNLEFGVCIFLSXGAARGLYRLHHSEEPELHRNISSTSFLVAEGYHVKLAGFELSKTQTSISRKVKERRAEKVNSTAYVSPQGLKNVYHKYDIKAEIYSFGIVLWEIATG…
	>9793_0:000040 {"pub_gene_id":"MLKL", "pub_og_id":"220732at7742", "og_name":"mixed lineage kinase domain-like protein","level":7742, "description":"mixed lineage kinase domain-like protein isoform X1"}
	MKSHTAVKSTERRVLEGRRLWTRNPPASRLQTSPLGSRQQAAFGEACVFLELPGTDWTPSGGTRFLLGMDKLGQIISLGQIIYKQCNEMKYCQKQCQRLGQRVNGLLQPLQMLQTEGGRSLPDKIINALDRFHAVLQEAQGRIHEFSNKPSILKFLTAGHEKILFSEVNERLRDVWEEFSLQLQVDQRILLSSIRQKASWQQEDQQDAEEDRKVFQNLESGDEIVEASLRKLEISIEETRRIVRQYLQKPMKEIPQDQIKEIKKEELSGWDGIPLTKGEFSTLYKGEYHKSPVAIKVFSKSQARSIGIVRHTFNNEIRTMKKFDSPNTLRIFGICIDETVTPPQFSIVMEYCELGTLRELLDKDKDIIFALRIFLVLQAAKGLYRLHHSEASPELHRNI…
	>9796_0:000c28 {"pub_gene_id":"MLKL", "pub_og_id":"220732at7742", "og_name":"mixed lineage kinase domain-like protein","level":7742, "description":"mixed lineage kinase domain-like protein isoform X1"}
	MKSRTAVKSTERRVLEGRRLWTRNPPASRLQTSPLGSRQQAAFGEACVFLELSGTHWTPSGGTRFLLGMDKLGQITSLGQIIYKQCNEMKYCQKQCQRLGQRVNGLLQPLQMLQTEGGRSLPDKIINALDRFHAVLQEAQGRIHEFSNKPSILKFLTAGHEKILFSEVNERLRDVWEEFSLQLQVDQRILLSSIRQKASWQQEDQQDAEEDRKVFQKLESGDEIVEASLRKLEISIEETRRIVRQYLQKPMKEIPQDQIKEIKKEELSGWDGIPLTKGEFSTLYKGEYHKSPVAIKVFSKSQARSIGIVRHTFNNEIRTMKKFDSPNILRIFGICIDETVTPPQFSIVMEYCELGTLRELLDKDKDIIFALRIVLVLQAAKGLYRLHHSEASPELHRNI…
	>9798_0:002e0d {"pub_gene_id":"MLKL", "pub_og_id":"220732at7742", "og_name":"mixed lineage kinase domain-like protein","level":7742, "description":"mixed lineage kinase domain-like protein isoform X1"}
	MKSRTAVKSTERRVLEGRRLWTRNPPASRLQTSPLGSRQQAAFGEACVFLELSGTHWTPSGGTRFLLGMDKLGQITSLGQIIYKQCNEMKYCQKQCQRLGQRVNGLLQPLQMLQTEGGRSLPDKIINALDRFHAVLQEAQGRIHEFSNKPSILKFLTAGHEKILFSEVNERLRDVWEEFSLQLQVDQRILLSSIRQKASWQQEDQQDAEEDRKVFQKLESGDEIVEASLRKLEISIEETRRIVRQYLQKPMKEIPQDQIKEIKKEELSGWDGIPLTKGEFSTLYKGEYHKSPVAIKVFSKSQARSIGIVRHTFNNEIRTMKKFDSPNILRIFGICIDETVTPPQFSIVMEYCELGTLRELLDKDKDIIFALRIVLVLQAAKGLYRLHHSEASPELHRNI…
	>73337_0:0036fd {"pub_gene_id":"LOC101394847", "pub_og_id":"220732at7742", "og_name":"mixed lineage kinase domain-like protein","level":7742, "description":"mixed lineage kinase domain-like protein isoform X1"}
	MDTVGQIISLGLYIYKQCEEMKYCQKQCRRLGSRVHGLLQPLRKLQAQGEGNLPAEITTALNRFHAVLKEARRQIDEFSNKSNIRKFLTAGHEKILFSEVNERLRDVGEELSLLLQVDQWMHLSSINQKVSWQQEDQQDAEEDMQVFQTPRSGSEIIEASLRKLEIDMKETTKIVRQYLQKPVKEIPHDQIKEIKKEELSGYDWILLRKNEFSALYKGEYHKSPVAIKVFNKPQARSIGIVRHTFNNEIRAMKKFDSPNILRIFGICIDETVTPPQFSIVMEYCELGTLRELLDREKELMFAVRIVLVLGAATGLYRLHHSEASTELHRNISSTSFLVAEGYKVKLAGFELSKTQTSISRETKGKEAERVRSAAYISPQRLENVFDRYDIKAEIYSFGI…
	>9823_0:002087 {"pub_gene_id":"MLKL", "pub_og_id":"220732at7742", "og_name":"mixed lineage kinase domain-like protein","level":7742, "description":"mixed lineage kinase domain-like protein"}
	MDHLGRIISLGKLIYNQCEEMKYCQKQCWRLGNRVQGLLQPLQMLRDQGERNLSPEITTALSRFQAVLEEAKEKIDKFSKKSNIQKFLRAGHDRILFSGVNKRLRDVWEELSLLLQVDQRMHISRISPGVSWHQEDQQDAEEDKRVIQGLRRENAVIETLLKQLENTTRETIETVRSLMQSDAHKPKKGLPEEKIKEIKKEELPKADWVLLRKNECSTLYEGKYHKSPVAIKVFNKSQASDIGLVRRTFHNEIRTMKKFDSPNILRMFGIYIDETVTPPQLSIVMEYCELGTLREVLDKEKDLALALRIVLVLGAARGLYRLHHSETPAELHRNISSTSFLVTKDYNVKLAGFELSKTQTSISRHTRGKEAEKASSAAYISPQILNNVYHKYDIKAEIY…
	>9837_0:0005eb {"pub_gene_id":"MLKL", "pub_og_id":"220732at7742", "og_name":"mixed lineage kinase domain-like protein","level":7742, "description":"mixed lineage kinase domain-like protein isoform X1"}
	MDQLGQIISLGQLIYKQTEEVKYCQKQCQRLGNRVHGLLQPLQMLQAQGERNLSPQITIALSHFQAALEEAKERIDKFSNKSNIHKFLTAGQDRILFSGVNKSLRDAWEELSLLLQVHQWRHTSSISPGAAWQQEDQQDAEEDRQVIERLRSGNEIIETLRQLENTMKETTETVRSWMRSDSQKPKNILEDQIKEIKKEELPEADWILRRENELSTLYEGEYHKSPVAIKVFKPRDIGIVRHTFNNEIRTMKKFDSPNILRMFGICIDETVTPSQLSIVMEYCERGTLRELLDKEKDLTLAMRIILVLGAARGLYRLHHSETPAELHRNISSTSFLVTKDYKVKLAGFELSKTQTSISRQTKGKEAERVSSAVYVSPQRLKNVYDKYDIKAEIYSFGIV…
	>9838_0:00001b {"pub_gene_id":"MLKL", "pub_og_id":"220732at7742", "og_name":"mixed lineage kinase domain-like protein","level":7742, "description":"mixed lineage kinase domain-like protein isoform X1"}
	MDQLGQIISLGQLIYKQTEEMKYCQKQCQRLGNRVHGLLQPLQMLQAQGERNLSPQITIALSHFQAALEEAKERIDKFSNKSNIHKFLTAGQDRILFSGVNKSLRDAWEELSLLLQVHQWRHTSSISPGAAWQQEDQQDAEEDRQVIERLRSGNEIIETLRQLENTMKETTETVRSWMRSDSQKPKNILEDQIKEIKKEELPEADWILRRENELSTLYEGEYHKSPVAIKVFKPRDIGIVRHTFNNEIRTMKKFDSPNILRMFGICIDETVTPSQLSIVMEYCERGTLRELLDKEKDLTLAMRIILVLGAARGLYRLHHSETPAELHRNISSTSFLVTKDYKVKLAGFELSKTQTSISRQTKGKEAERVSSAVYVSPQRLKNVYDKYDIKAEIYSFGIV…
	>9874_0:000bba {"pub_gene_id":"MLKL", "pub_og_id":"220732at7742", "og_name":"mixed lineage kinase domain-like protein","level":7742, "description":"mixed lineage kinase domain-like protein"}
	MDQLKQIISLGQLIYNQCGEMQYCRKQCRRLGDRVQGLLQPLQMLQDHGERNLPSQITAALSRFQAALEEAKERIDKFSNKSNIQKFLTAGHDSIVFGGVNQRLSNVWEELSLLLQVDQWRHTSSLSPGASWQQEDQQDAEEDRKALQGLSEKETVKSLLRQLDNMKETIEAVRSWMRSDSQKPKKGFPQDQIKEIKKEELPEADWILLKENESSTLYEGKYHESPVAIKVFNNSQAQGIGIVRHTFNNEIRTMKKFDSPNILRMFGICIDEAVTPPQLSIVMEYCELGTLRELLDWEKDLTLAKRIILTLGAARGLYRLHHSETPSELHRNISSTSFLVTKDYSVKLAGFELSKTQTSISRQTGGKEVERVNSAAYISPQRLENVYSKYDIKAEIYSF…
	>43346_0:002fdc {"pub_gene_id":"MLKL", "pub_og_id":"220732at7742", "og_name":"mixed lineage kinase domain-like protein","level":7742, "description":"mixed lineage kinase domain-like protein isoform X1"}
	MDQLKQIISLGQLIYNQCEEKKYCQKQCRRLGNRVQSLLQPLQMLQDQGERNLPPQITAALSRFQDALEEAKERIDKFSNKSNIQKFLTAGHDSIIFGGVNQRLSDVWEELSLLLQVDQWRHTSSLSLGVSWQQEDQQDAEEDRKAIQGLSEKETVKTLLMQLEETIEAVKNWMRSDSQKPKKGFPQDQIKEIKKEELPEADWILLKENESSTLYEGKYHESPVAIKVFNNSQAKDIGIVRHTFNNEIRTMKKFDSPSILRMFGICIDETVTPPQLSIVMEYCELGTLRELLDREKDLTLAKRIILAVGAARGLYRLHHSETPSELHRNISSTSFLVTKDYNVKLAGFELSKTQTSISRQTRGKAAERVSSAAYISPQRLENVYNKYDIKAEIYSFGIV…
	>9913_0:00368e {"pub_gene_id":"MLKL", "pub_og_id":"220732at7742", "og_name":"mixed lineage kinase domain-like protein","level":7742, "description":"Mixed lineage kinase domain like pseudokinase"}
	MDQLKQIISLGRLIYNQCEEMKYCQKQCRRLGNRVQSLLQPLQMLQDQGERNLPPQITAALSRFQDALEEAKERIDKFSNKSNIQKFLTAGHDSIIFGGVNQRLSDVWEELSLLLQVDQWRHTSSLSLGVSWQQEDQQDAEEDRKAIQGLSEKETVKTLLMQLEETIEAVKNWMRSDSQKPKKGFPQDQIKEIKKEELPEADWILLKENESSTLYEGKYHESPVAIKVFNNSQAKDIGVVRHTFNNEIRTMKKFDSPNILRMFGICIDETVTPPQLSIVMEYCELGTLRELLDREKDLTLAKRIILAVEAARGLYRLHHSETPSELHRNISSTSFLVTKDYNVKLAGFELSKTQTSISRQTRGKAAERVSSAAYISPQRLENVYNKYDIKAEIYSFGIV…
	>9915_0:00332c {"pub_gene_id":"MLKL", "pub_og_id":"220732at7742", "og_name":"mixed lineage kinase domain-like protein","level":7742, "description":"mixed lineage kinase domain-like protein"}
	MDQLKQIISLGQLIYNQCEEMKYCQKQCRRLGNRVQSLLQPLQMLQDHGERNLPPQITAALSRFQDALEEAKERIDKFSNKSNIQKFLTAGHDSIIFGGVNQRLSDVWEELSLLLQVDQWRHTSSLSLGVSWQQEDQQDAEEDRKAIQGLREKETVKTLLMQLEETIEAVKNWMRSDSQKPKKGFPQDQIKEIKKEELPEADWILLKENESSTLYEGKYHESPVAIKVFNNSQAKDIGVVRHTFNNEIRTMKKFDSPNILRMFGICIDETVTPPQLSIVMEYCELGTLRELLDREKDLTLAKRIILAVEAARGLYRLHHSETPSELHRNISSTSFLVTKDYNVKLAGFELSKTQTSISRQTRGKAAERVSSAAYISPQRLENVYNKYDIKAEIYSFGIV…
	>9925_0:00331d {"pub_gene_id":"MLKL", "pub_og_id":"220732at7742", "og_name":"mixed lineage kinase domain-like protein","level":7742, "description":"mixed lineage kinase domain-like protein isoform X1"}
	MDQLKQIISLGQLIYNQCEEMKYCQKQSRRLGNRIQGLLQPLQMLQDQGERNLPSQISAALSRFQAALEEAKQRIDKFSNKSDIQKFLTAGRDSIIFGGVNQRLSDVWEELSLLLQVDQWRHTSSLSPGVSWQQEDQQDAEEDRKAIQGLSEKETVKTLLRQLENIKETIEAVQSWMRSDSQKPKKGFPQDQIKEIKKEELPEADWILLKENESSTLYEGKYHESPVAIKVFNNSQAKDIGIVRHTFNNEIRTMKKFDSPNILRMFGICIDETAISSFPSVTPPQLSIVMEYCELGTLRELLDREKDLTLAKRIILALGAARGLYRLHHSETPSELHRSISSTSFLVTKDYSVKLAGFELSKTQTSISRRTRGKAAERVSSAAYISPQRLENVYNKYDI…
	>9938_0:002ed1 {"pub_gene_id":"MLKL", "pub_og_id":"220732at7742", "og_name":"mixed lineage kinase domain-like protein","level":7742, "description":"mixed lineage kinase domain-like protein isoform X1"}
	MKTIGRPLQPFKSQTPLMFPYPSSKYEGDSRNLNRFHQFLPGMDQLKQIISLGQLVYNQCEKMKYCQKQCRRLGNRIQGLLQPLQMLQDQGERNLPSQISTALSRFQAALEEAKQRIDKFSNKSDIQKFLTAGHDSIIFGGVNQRLSDVWEELSLLLQVDQWRHTSSLSPGVSWQQEDQQDAEEDRKAIQGLSEKETVKTLLRQLESIKETVEAVQSWMRSDSQKPKKGFPQDQIKEIKKEELPEADWILLKENESSTLYEGKYHESPVAIKVFNNSQAKDIGIVRHTFNNEIRTMKKFDSPNILRMFGICIDETAISSFPSVTPPQLSIVMEYCELGTLRELLDWEKDLTLAKRIILALGAARGLYRLHHSETPSELHRSISSTSFLVTKDYSVKLTG…
	>9940_0:0032ab {"pub_gene_id":"MLKL", "pub_og_id":"220732at7742", "og_name":"mixed lineage kinase domain-like protein","level":7742, "description":"mixed lineage kinase domain-like protein isoform X1"}
	MKTIGRPLQPFKSQTPLMFPYPSSKYEGDSRNLNRFHQFLPGMDQLKQIISLGQLVYNQCEKMKYCQKQCRRLGNRIQGLLQPLQMLQDQGERNLPSQISTALSRFQAALEEAKQRIDKFSNKSDIQKFLTAGHDSIIFGGVNQRLSDVWEELSLLLQVDQWRHTSSLSPGVSWQQEDQQDAEEDRKAIQGLSEKETVKTLLRQLESIKETVEAVQSWMRSDSQKPKKGFPQDQIKEIKKEELPEADWILLKENESSTLYEGKYHESPVAIKVFNNSQAKDIGIVRHTFNNEIRTMKKFDSPNILRMFGICIDETAISSFPSVTPPQLSIVMEYCELGTLRELLDWEKDLTLAKRIILALGAARGLYRLHHSETPSELHRSISSTSFLVTKDYSVKLTG…
	>9974_0:003ecc {"pub_gene_id":"MLKL", "pub_og_id":"220732at7742", "og_name":"mixed lineage kinase domain-like protein","level":7742, "description":"mixed lineage kinase domain-like protein"}
	MAEFLPGMDMLQQIISLGWLIYKQCEEVKYCQKQCQRLRNRVYGLLQLLQMLQDQGDRHPSAELTTVLTRFQAVLQEAKARIDTFSDKSKVWKFVKAVHNKILFRDVNESLRDMVQDLSLLLQVDQQTFTSNISQKAVWHQEDQQDAEEDLQVFQRQRTENEIIDAISRQMESNRKNVIEIVRHYLAKSSMKEIPQDQIKEINKEQLSGCKWILLRETEFSTLYKGEYHKSPVAIKVFNKPQARNIGIVRHTFSNEIKAMKKFDSPNILRIFGICIDETVTPPQFSIVMEYCELGTLRELLDKEKDLIFAKRIVLALGAAMGLYRLHHSEVPAQLHRNINSMSFLVAGGYKVKLAGFELSKTQTSISRRSKGKEAEEVNLSAYVSPQILENVFNKYDIK…
	>9978_0:00155a {"pub_gene_id":"MLKL", "pub_og_id":"220732at7742", "og_name":"mixed lineage kinase domain-like protein","level":7742, "description":"mixed lineage kinase domain-like protein"}
	MDKLGQIISLGQFVYQQCEDMKFCRRQCQRLGSRVHSLLQPLQMLQAQGKQISSTEVTTALDRFQAILEKAKGQIEEFRQKSSIYRFFTAGQDKILFREVNEQLRDVWEALSLVLQVDQWMLVSGGSQGAYWQREDEQDAEEDWRVIQRRRMDNEDVMASLRRLEINIKEIKETLRQYSRRPTTPVTPPEPIKEIPKGQLCASPWSLLREDGFSTLYKGEYHRSPVTIKVFNKPQAIPGLVRHTFNNEIRTMRKFDSPNILRIFGICIDETVTPPQFSIIMEHCELGTLRELLDKEKDLTFGVRFILALEAAKGLYRLHHTEAPELHRNISSTSFLVTKGYQVKLAGFELSKTQTSISREMKGNKTDRVSAAAYISPQCLDNVFRKYDIKAEIYSFGIV…
	>9994_0:0032e5 {"pub_gene_id":"Mlkl", "pub_og_id":"220732at7742", "og_name":"mixed lineage kinase domain-like protein","level":7742, "description":"mixed lineage kinase domain-like protein"}
	MDKLAQIISLGQFIYKQCEEMKYCQKQCLRLGSRVHSLLQPLKMLQDQGERKLSTEIMAALNHFEAALEEAKRQIEKFSSKSNIWKFLKAGGNKILFREVNEQLRDVFEELSLLLQADQLIFRVSQGASWAQEDQQDAEEDKQVFQSLPQRMENENIKASLRRLEINMKEIKETLQQLLGSDSSKPMQKIPQDQVKEIKKEQLLGSPWILLREDEFSTLYKGEYHRSPVAIKVFNKPQARSIGTVRHTFNNEIRTMKKFDSPNILRIFGICIDETVSPPQFSIVTEYCELGTLRELLDKEKDLTFGVRIFLVLGAAKGLYRLHHSEAPELHSNISSSSFLVTEGYQVKLAGFELSKTQTSISRETKGNKAERVNSTAYVSPQGLENVFHKYDIKAEIYS…
	>10020_0:00120c {"pub_gene_id":"Mlkl", "pub_og_id":"220732at7742", "og_name":"mixed lineage kinase domain-like protein","level":7742, "description":"mixed lineage kinase domain-like protein"}
	MMDKLGPIIALGQGVYKQCEKMKYCKKQSERLGERVKGLIRALQSLQDQGERNLSEHIIKVLDDFKRALLEAKQQIEHFNKKTNFYRFLSADKDKILFQEVNERLRNVWEVFSMTLQIDQHFLCSWEKEDQSDVLEDKQSHQRLRELENKNLEATLKEIQNTLKPRHYFNNEIRAMKKFDSPNILRIFGICIDKSDNLPRFSIVMEYCELGTLRELLEDKKDLSLGMRIHLILEAARGLYRLHHSETLQLHRNINSSNFLVTGNYQVKLAGFELSETQTFISQKRKTKTDKVNSTAYVSPQGLKNGFYRYDVQAEIYSFGIVLWEIVTGKIPFDGKDNKEIYQLAAMEGYQEPVNEDCPPELQEVIEMCLAYEPSQRPSVKDQLTNENPILSSDGQ
	>10029_0:003774 {"pub_gene_id":"G3I373_CRIGR", "pub_og_id":"220732at7742", "og_name":"mixed lineage kinase domain-like protein","level":7742, "description":"Mixed lineage kinase domain-like protein"}
	MDKLGQIIALGDLIYKKCEEMKYCRKQCKRLGKRIQGLLLPLQRLKTQGVDNLPDDIIAALGRFEAVLEEARQQIEKFSNKSNLWKFVTSGNDKILFLEVNEKLGDVWEELLLLLQVDQRNSAPNVSQRASWLQEDQQDAEEDRNDPTLAILKNISIGMEEIKEILKRRSLTPTQEIPQEQIKEIRKEHLLRSPWTLLKNNNLSTLYRGEYHRSPVTIKVFNKPQNGSGIVRDIFNNEIRAMKKFDSPNILRIFGICIDETVKPPEFSIVMEYCEHGTLRELLDKEKNLTFNERIFLVLGAAKGLYRLHHTETPQLHKNISSSSFLVAGGYHVKLAGFELSKTQASISGETKTTKGEKIYSSPYTSPQRLENLHCKYEKQDEIYSFGIVLWEIATGKIP…
	>10036_0:001d93 {"pub_gene_id":"Mlkl", "pub_og_id":"220732at7742", "og_name":"mixed lineage kinase domain-like protein","level":7742, "description":"mixed lineage kinase domain-like protein"}
	MDKLGQIIALGQLIYTKCEEMKYCRKQCQRLGRRIHGLLQPLQRLHAQGANNLPDDITAALARFETVLKEARQQIEKFSNKSNFWKFVTAGNDKILFLEVNEKLRDVWEELLLLLQVDQWNPAPNISQIASWPQEDQQDAEEDGYEPILALLRKLSIDMEEIKETLKQRSLTPTQEIPQEQIKEIRKEHLLGSPWTLLKNNNLSTLYRGEYHRSPVTIKVFKKPQNGSGIVRHTFNTEIRAMKKFDSPNVLRIFGICIDETVKPPEFSIVMEYCEHGTLRELLDKEKDLTLSVRILLVLGAAKGLYRLHHSESPQLHRNVSSSSFLVAGGYHVKLAGFELSETQASISRETKTTKAGRIRSAAYVSPQRLKNVYCVYDREAEIYSFGIVLWEIVTGKIP…
	>10047_0:000b44 {"pub_gene_id":"Mlkl", "pub_og_id":"220732at7742", "og_name":"mixed lineage kinase domain-like protein","level":7742, "description":"mixed lineage kinase domain-like protein isoform X1"}
	MNKVEQIILLGNRIYKQCEKMKYCQKQCQRLGERVRVLLQLLQRLQAQGNKNLLDDKTGILGRFEDVLKEVWEQTEKFSSKSNIWKFITAGSEKILFHEVNEKLRDVWEELLLLLQVDQCSKQASWQQEDRQDAEEDRNESMQDLLVQLKIDMEEIKETLKQCSLKPRREIPQEQIKEIKKEHLGAPWTLLKENKLSKLYRGEYHKSPVTIKVFNNPQAGSAQIVRDTFNNEIRTMKKFDSPNILRIFGICIDETVEPPEFSIVMEYCELGTLRELLDEEKDLTMSVRILLVLGAAKGLYRLHHSETPLLHRNISSSSFLVAGGYQVKLAGFELSKTQTSISRKTKSTKAERFSSTAYVSPQRLKNVYLEYDQKAEIYSFGIVLWEIATGKIPFEGCDS…
	>10089_0:00259c {"pub_gene_id":"Mlkl", "pub_og_id":"220732at7742", "og_name":"mixed lineage kinase domain-like protein","level":7742, "description":"mixed lineage kinase domain-like protein"}
	MDKLGQIIRLGQLIYEQCEKMKYCRKQCQRLGNRVHGLLQPLQRLQAQGKKNLPDDMTAALGRFDEVLKEANQQIEKFSKKSHIRKFVSVGNDKILFHEVNEKLRDVWEELLLLLQAYQWNTVSDVSQPASWQQEDRQDAEEDGNENMKVILMQLQISVEEINKTLKQCSLKPTQEIPQDLQIKEIPKEHLGPPWTKLKTSKMSTIYRGEYHRSPVTIKVFNNPQAESVGIVRLTFNDEIKTMKKFDSPNILRIFGICIDQTVNPPEFSIVMEYCELGTLRELLDREKDLTMSVRSLLVLRAARGLYRLHQSETLHRNISSSSFLVAGGYQVKLTGFELSKTQTSISRTAKSTKAERSSSTIYVSPERLKNPFCIYDIKAEIYRYVPVQILTWVERTGQ…
	>10090_0:002906 {"pub_gene_id":"Mlkl", "pub_og_id":"220732at7742", "og_name":"mixed lineage kinase domain-like protein","level":7742, "description":"Mixed lineage kinase domain-like protein"}
	MDKLGQIIKLGQLIYEQCEKMKYCRKQCQRLGNRVHGLLQPLQRLQAQGKKNLPDDITAALGRFDEVLKEANQQIEKFSKKSHIWKFVSVGNDKILFHEVNEKLRDVWEELLLLLQVYHWNTVSDVSQPASWQQEDRQDAEEDGNENMKVILMQLQISVEEINKTLKQCSLKPTQEIPQDLQIKEIPKEHLGPPWTKLKTSKMSTIYRGEYHRSPVTIKVFNNPQAESVGIVRFTFNDEIKTMKKFDSPNILRIFGICIDQTVKPPEFSIVMEYCELGTLRELLDREKDLTMSVRSLLVLRAARGLYRLHHSETLHRNISSSSFLVAGGYQVKLAGFELSKTQNSISRTAKSTKAERSSSTIYVSPERLKNPFCLYDIKAEIYSFGIVLWEIATGKIPF…
	>10093_0:004440 {"pub_gene_id":"Mlkl", "pub_og_id":"220732at7742", "og_name":"mixed lineage kinase domain-like protein","level":7742, "description":"mixed lineage kinase domain-like protein isoform X1"}
	MDKLGQIISLGQLVYEQCQKIKYCQKQCQRLGNRVLGLLQPLQRLQAQGKENLPNDVTAALGRFEEVLKEANQQIEKFSKKSNIWKFVTVGNDKILFHEVNEKLRDVWEEFLLLLQVHQWKTASDVSQPASWQQEDRQDAVEDGNENMRVILMQLQISMEEINNTLKQCSLKPTREIPQDLPIKEIPKEHLGLPWTKLKTSKMSTIYRGEYHRSPVTIKVFNNPQAESVGRVRLTFNDEIKTMKKFDSPNILRIFGICIDQTVNPPEFSIVMEYCELGTLRELLDREKDLAMSVRSLLVLRAARGLYRLHYSETLHRNISSSSFLVAGGYQVKLAGFELSKTQTSISRTAWSTKAERSSSTRYVSPERLKNPFCKYDIKAEIYSFGIVLWEIATGKIPF…
	>10116_0:005288 {"pub_gene_id":"Mlkl", "pub_og_id":"220732at7742", "og_name":"mixed lineage kinase domain-like protein","level":7742, "description":"Mixed lineage kinase domain-like pseudokinase"}
	MDKLGQIIKLGQLIYDQCEKMKYCKRQCRRLRNRVHGLLQPLQRLQAQEKKSLPSDITAALGRFEDVLKEARQQIEKFSQKSNIWKFATVGSDKILFHEVNEKLRDIWEELLLLLQVDQWKSDSEVSQPASWQQEDQQDAEEDGNENMKVILVKLQISMEEIKEALKQCSLKPMQEVPQDFQVKEIPKEDLGYPWTKLKTNKLSTIYRGEYYKSPVTIKVFNNPKAESVGIVRLTFNEEIKTMKKFDSPNILRIFGICIDQTVKPPEFSIVMEYCELGTLRELLDRDKDLTMSVRSLLVLRAARGLYRLHHSGTLHGNISSSSFLVAGGYQVKLAGFELSKTQTSISRATKSTKAERFSSTAYVSPERLQDPFCKYDTKAEIYSFGIVLWEIATGKIPF…
	>10141_0:002e90 {"pub_gene_id":"Mlkl", "pub_og_id":"220732at7742", "og_name":"mixed lineage kinase domain-like protein","level":7742, "description":"LOW QUALITY PROTEIN: mixed lineage kinase domain-like protein"}
	MDQLGKIFSLGQQILKQSNEMKYCQRQSRRLRERVSSLLEAVQWLQRDRMRPCPXQITAALDNFENALKKAKEMIEKFNTDCKIKKFLMASNNKILFEEVNGKLADVWEVFMMNLQIAQHLSISRISKREFWAQEDKLDAEQDRQLPSLRKDKNTEAILKGIEEIKDTLKDLPRAMKETAQEKIQEIKEEELSGSPWKLRKQSEFSELYEGEYYRSPVAIKVFIKTQAKSTGIVRTHFRREISNMRKFDSPSILRIFGICIIEKAGSSPRFCLVTEYCERGSLRDVLDEEKNLRLDSRELLARGAAQGLYRLHHSGVPHLHRNLSSSSFLVTRSYEVKLTGFELRETQTSISQEIMEPKTAYLSPQRLENPFNKYDIKAEIYSFGIVLWEIATGKIPFE…
	>10160_0:003e27 {"pub_gene_id":"Mlkl", "pub_og_id":"220732at7742", "og_name":"mixed lineage kinase domain-like protein","level":7742, "description":"LOW QUALITY PROTEIN: mixed lineage kinase domain-like protein"}
	MKATMRWSEVDFKEIMETMKQYSLRPAYQTAQAKIKEMKEEELLGFSXTLIRQSKFSKPYKGEYHRPPVAIKVFNQLQAKRIRTAREHFHKSSAVKKSDSPKNLHIFGICTVLTGSSPQFSMVAEFCKHSTLREVWVKEKDLSLGLCFLLVLGAGNXLXGLYCSRASLHRNISCSSFLVTRGYKVKLIEFELKQTXTFISQKTKQNKTXQTTAYFSPQKLENLLREXDIIAEIYSFRIVLXETATGKIPFESCASEEFXKLVFENPQQGSKTQTHRVKAATLQL
	>10181_0:00110a {"pub_gene_id":"Mlkl", "pub_og_id":"220732at7742", "og_name":"mixed lineage kinase domain-like protein","level":7742, "description":"LOW QUALITY PROTEIN: mixed lineage kinase domain-like protein"}
	MPEIVDFNKFHPLLPGMDKLGQIISLGQQILKQWEEFKYCQNQSQRLRDHVSGLLQVLQWLQDQGTRNLSPEITAVLDNFQNALEKAMEKMEKFNTQTIFRKVLMPGSNKILFKEVNQMLRDVWEVFMLQLQIDQHVCISSISKGEFWPQEDQSDAEKDRRFLLAFQSLKEVKSCLPRARSACLHARFSAWTLAWRRCCRAAATVVLAPLGFVRREPPGARDAPAPPHGRALRKLPVHVRLVLTEDERSLPDMTSLVVWAMAVDISYISVYDHQARFTPHQIVRKHFHKEISHMRKFDSPNILXTFGICIVERGSSPQFCMVMEYCECRSLRDVLDEDRNLQLGLRILLALGAAKGFYWLHHSGGPHLQRNISSSSFLVTKSYGSEGFELREAQTSISQ…
	>13146_0:002dff {"pub_gene_id":"LOC101869509", "pub_og_id":"220732at7742", "og_name":"mixed lineage kinase domain-like protein","level":7742, "description":"mixed lineage kinase domain-like protein"}
	MDIVERVLSVAQAIHAQFEQVKCCKHQCQRLVERIQILLEPVRILKAQPPKHISYHEKELLKKLLGALGEAQRLVMKYSQTSWIQKFLRARSTGEEFVWVNESLEDIAQGLSLLLQAEQKQTFLEAFQAKTCRMQDAEDLRDDKAFLDQVIASTEEPEDMTREICIDRQCMESKVDWMQSELNKIVRVMDCLKKVNVGKREDITEIKRDHLTFDRQLQDTESYSLYKGEYLKYPVAIKTFKRPLTTDPAKVRDIFEKEIQTLKKFESPNILRMYGICIEEKDGSPCFSIVMEYCKHGTLRDVLTKQQHLSWDIRIRMALGAARGLYRLHQTEEKSRLHGCICSSKFLVAGDYCVKLSGFELCETESSIKRKAKNNWKQVSMLAYIAPENLKDINYPYRR…
	>13735_0:000d86 {"pub_gene_id":"MLKL", "pub_og_id":"220732at7742", "og_name":"mixed lineage kinase domain-like protein","level":7742, "description":"mixed lineage kinase domain-like protein isoform X1"}
	MEVAEKLLGLARVIYAQCEQVKCCKHQSRRLATRIQLRLRPVEALRARPPAHVSPQLLKTLQQLLETLETARGLVPKYSQTHWLEKFLKAGDVAEGFGRVNERLGDAAEGLSLLLQAEQKQAFLGAFRRDARGTEDHHDGQADTALWEELLARSRETKDAVDNVHSDLKHVGTKVEDVGSKVEEVRQMMKELQDAVMKKDNAVPREEVTEIRMEDLTKTPWTFLMESKSHTLYKGEFYKYPVAIKVFKNPVITCTEKVREIFRKEIETMKKFESPNILRMYGICIDESGSSPRFSIVMEYCEKGTLRDVLTKKPGLPWETRVRMAVDAARGLYRLHQTAAKSKLHGCINSSKFLVAKGYCVKLSGFELSKTESSLKRGYKKKQTQVPASAYICPLGLAS…
	>28377_0:004066 {"pub_gene_id":"MLKL", "pub_og_id":"220732at7742", "og_name":"mixed lineage kinase domain-like protein","level":7742, "description":"Mixed lineage kinase domain like pseudokinase"}
	MELVEGILSASKAVYAQAQEMRCCKRQKERLVGRLEVLLRPIRSLQTEAPLSEDLRWMLERMLSLLKEAQALLEKYKAQKRLERFLWAGGTLERFADLNQRLGDLGEGLLLQMQAEEKARDAFRRSQVRQEGSRDLAEDKVALKEMLTEEKADLPMDIQVIEKGRLARGEAIVHTEKYQLCKGEYYKSPVAVKVFKNPQNHNTQKVRKIFEEEIRTLKKLDSPYILRMYGICIDGTGLIPEYSIVMEYCEKGSLREVLTEEPDLSWDVRTEMASDAAAGIYRLHQAGDKGQLHRCINSANFLVAKGYCVKLSGFKLEQTESSISGKVKDKTPKEVSSSAYVCPEGLASLNHTYDQASEIYSFGIVLWEIATGKIPFAGCTSAEICKKVLELKCQEPLGD…
	>28737_0:00000c {"pub_gene_id":"MLKL", "pub_og_id":"220732at7742", "og_name":"mixed lineage kinase domain-like protein","level":7742, "description":"mixed lineage kinase domain-like protein"}
	MDTLGQIISLGHLVYTQCEEMEYCQNQCQRLGERVRGLLVPLKMLQDHGEKTLSAPLTEALLRFQTVLEEAKKRMEKFNNKSHILKFLKARKDRILFGDVSKRLRDVCEELSLLLQADQRRLLVNTLHGRSWQKEDLQDAEKDSHLKKPMKELPQEHIKEIRREELSGSPWIELRKSKYSTLYKGEYCKCPVAIKVFNKSQGSSRHVKSTFHNEIRTMKKFDSPNILRVFGICIDETEHPTQFCIVMEHCELGTLRELLDEQQNLDYGGRIFLCLEAAKGLYSLHHSEDPELHRNISSSSFLVAEGYHVKLAGFELSKTQTSISREAKEKRAEPVSYAAYISPQGLKNVFHKYDVKAEIYSFGIVLWEITTGKIPFKGYDSRKIFELAQSEWYQEPLGK…
	>28743_0:0045e1 {"pub_gene_id":"mlkl", "pub_og_id":"220732at7742", "og_name":"mixed lineage kinase domain-like protein","level":7742, "description":"mixed lineage kinase domain-like protein"}
	MDFVDPILSVAERIYTLVENVKANKKRCSRVVKRVKALEGLVKSIKQRDAVDHSAEVENALRGLSFTLTSAQELIEKYTSANLVKRILKSSSHGDEFNSVNERLNDAFSSLSLALQLEHGNEVFKVFDLISRQKEDEVDSKEDDAELKRMLKEYGEYVETMQRDLEDIKSNVIKIVEMLNKPRILTMDIRIIKPEELKNVETEPFMTTTTSKVYKGEFGGFMVAIKKYSGATNTKPREIKSIFDKEVDNMKRFESPNILRMFGICIQGENTSNPEFLVIMEYCKNGSLRDFLNSKHELLWTRKASMCLDAAQGLYRLHLSEEVSKLHMGITSSKFLVDENYRVKLGGLELAKTETSLKRTAKDKEKDKDISSVCYSSPQQLGNINHTYSKECEIYSFGL…
	>29078_0:000d70 {"pub_gene_id":"MLKL", "pub_og_id":"220732at7742", "og_name":"mixed lineage kinase domain-like protein","level":7742, "description":"mixed lineage kinase domain-like protein"}
	MDKLGTVISLGLSVYQQCEMMQHCEGQCKRLRSRIHGLLRPLKELQAQGEGSLPPGVITALDNFQAALEEAKKKIDKFSDKSSLRKFLTSGKNKELFKDVNSRLNDVYQELSLTLQVYQRVSISTISKEAWEQEDQQDAEEDWRAFQTESEIIEASVEQMKNEVEKIMRHRELPPKALEPLPQAEIKEIKKEELSETDWISIKKNKFSEVFKGKYYQSPVAIKVFNNIQTRNPGTVRHVFNNEVKTMKKFDSPNILRIFGICIDETVTPHQFSIVMEYCELGTLRELLDQKKDLTLAERIVLAMGAASGLCRLHHSETPELHGNISSRSFLVTNGYEVKLSGFGLSKTQTSICRTTKRKKEERVNSTAYISPQILENVYIEYDIKAEIYSFGIVLWEIV…
	>30419_0:0024e2 {"pub_gene_id":"MLKL", "pub_og_id":"220732at7742", "og_name":"mixed lineage kinase domain-like protein","level":7742, "description":"mixed lineage kinase domain-like protein"}
	MDIVERVLSVAQVIHSQLEHVKCCKHQCQRLVERIQILLEPVRVLRAQPPKHISHHEEKLLKKLLCVLGEAQKLVTKYSQTSWIQKFLRAHSVGEEFVWVNESLEDIAQGLSLLLQAEQKQAFLQAFQAKTCRRQDAEDLQDDRAFLDQVIASTGQCEDVAREIYIDRQCMESKVDWMQSELNKIVHMMECLKKVNVGKREDITEIERNHLTFYRHLQDTERYDLYEGEYLKYPVAIKTFKRPLTTDPVKVRDIFEKEIQTLKKFESPNILRMYGICIEEKDGSPCFSIVMEYCKHGTLRDVLTKQRHLSWEVRIRMALGAARGLYRLHQTEEKSRLHGSICSNKFLVAGDYCVKLSGFELTETESSIKRKARKNWKHVSMLAYVAPENLKDINYPYKR…
	>30455_0:0036fe {"pub_gene_id":"MLKL", "pub_og_id":"220732at7742", "og_name":"mixed lineage kinase domain-like protein","level":7742, "description":"mixed lineage kinase domain-like protein"}
	MDIVERVLSMAQAIHAQFEQVKCCKHQCQRLVERIQILLEPVRILRAQPLKHISHHEEELLKKLLRALGEAQKLVMKYSQTSWIQKFLRAHSAGEEFVWVNESLEDIAQGLSLLLQAEQKQAFLEAFQAKTCRRQDAEDLRDDRAFLDQVIASTEEPEDMTREIYINRQCMESKVDWMQSELNKIVHVMDCLKKVNVGKREDITEIERDHLTFYRHLQDTESYDLYEGEYLKYPVAIKTFKRPLTTDPVKVRDIFEKEIQTLKKFESPNILRMYGICIEEKDGSPCFSIVMEYCKHGTLRDVLTKQRHLSWEVRIRMALGAARGLYRLHQTEEKSRLHGCICSSKFLVAGDYCVKLSGFELCETESSIKRKAKKNWKRVSMLAYIAPENLKDISYPYQR…
	>30521_0:001815 {"pub_gene_id":"MLKL", "pub_og_id":"220732at7742", "og_name":"mixed lineage kinase domain-like protein","level":7742, "description":"mixed lineage kinase domain-like protein"}
	MDQLKQIISLGQLIYNQCEEMKYCQKQCRRLGNRVQSLLQPLQMLQDHGERNLPPQITAALSRFQDALEEAKERIDKFSNKSNIQKFLTAGHDSIIFGGVNQRLSDVWEELSLLLQVDQWRHTSSLSLGVSWQQEDQQDAEEDRKAIQGLSEKETVKTLLMQLEETIEAVKNWMRSDSQKPKKGFPQDQIKEIKKEELPEADWILLKENESSTLYEGKYHESPVAIKVFNNSQAKDIGIVRHTFNNEIRTMKKFDSPNILRMFGICIDETVTPPQLSIVMEYCELGTLRELLDREKDLTLAKRIILAVGAARGLYRLHHSETPSELHRNISSTSFLVTKDYNVKLAGFELSKTQTSISRQTRGKPAERVSSAAYISPQRLENVYNKYDIKAEIYSFGIV…
	>30538_0:002235 {"pub_gene_id":"MLKL", "pub_og_id":"220732at7742", "og_name":"mixed lineage kinase domain-like protein","level":7742, "description":"mixed lineage kinase domain-like protein"}
	MDQLGQIISLGQLIYKQTEEMKYCQKQCQRLGNRVHGLLQPLQMLQAQGERNLSPQITIALSHFQAALEEAKELIDKFSNKSNIQKFLTAGQNRILFSGVNKSLRDAWEELSLLLQVHQWRHTSSISPGAAWQQEDQQDAEEDRQAIERLRSGNEIIETLRQLENTMKETTETVRSWMRSDSQKPKNILEDQIKEIKKEELPEADWILRRENEFSTLYEGKYHKSPVAIKVFKPRDIGIVRHTFNNEIRTMKKFDSPNILRMFGICIDETVTPSQLSIVMEYCERGTLRELLDKEKDLTLAMRIILVLGAARGLYRLHHSETPAELHRNISSTSFLVTKDYKVKLAGFELSKTQTSISRQTKGKEAERVSSAAYVSPQRLKNVYDKYDIKAEIYSFGIV…
	>30608_0:003e5e {"pub_gene_id":"MLKL", "pub_og_id":"220732at7742", "og_name":"mixed lineage kinase domain-like protein","level":7742, "description":"mixed lineage kinase domain-like protein"}
	MESLGQIISLCKLIYKKCEEMKYCQKQCQRLGNRVHNLLLVLELLQEQGNGNLLPEEITTTLDHLHTALKEAEKQIKEFKDTTKMLKFLLSGKNQILFNAVNEKLSDACEALSMMFQVSQFSSLSRRASWLREDQEDAEEDMQALQSLEKTKNKEASMKQVESTMKERNGPDPPPKPTLKIPLEEIKEIKKEELSESPWILLKQDDFSTLYKGEYHKSEVSIKVFNKPQAKSIGAVRDTFNNEIKTMKKFDSLHVLRIFGICIDETVTLPQFSIIMEYCEHGTLRELLDKEKDLSFSDRVKLGLGAAKGLFRLHHSENPTLHRKISSSSFLVSAGYIVKLADFELSKTRTSISRETKRKKAERVISAAYYSPQRLEYVFDSYDIKAEIYSFGIVLWEIV…
	>30611_0:00228a {"pub_gene_id":"MLKL", "pub_og_id":"220732at7742", "og_name":"mixed lineage kinase domain-like protein","level":7742, "description":"mixed lineage kinase domain-like protein"}
	MEKLGQIISLGHLIYKQCQEMKYCQRQCQRLGKRVKGLLPSLQTLQDQGRRNLPSKKIANALDRLEAVLEEAKRQIEKFKNKSNVLSFLTAGQNKILFSEVNEELSHVCEELSLLLQADQWVSVSSPWSEQDQRDAEADRRDFQRRHELKELREVKRSLEGLTESINQLRSDLRPYLPLPKIPGYPIKEIKKEELSGAPWIPIKRSEFSTLYKGEYRKSQVSIEVFNNTQVGSIGLVRSYFKDEIETMKKFTSPNVLHIFGICIDETMAPPQFSLVMEYCELGTLRELLDEEKNLEFAVRILLVQEAAMGLYSLHHSEVPKLHENITSENFLVTGRYQVKLAGFAFTKTKTSISQKTKRKERKRVNSEAYFSPQRLENLFCKYDVQVEIYSFGIVLWEI…
	>30732_0:004675 {"pub_gene_id":"LOC112163186", "pub_og_id":"220732at7742", "og_name":"mixed lineage kinase domain-like protein","level":7742, "description":"mixed lineage kinase domain-like protein"}
	MEAIEPILTIVKGIYDLLETVKANKKRSQRICDRVKALEKIIRSIQTQKKVVETADVKSIIEDLTVTLNGAQNLLEKHACSNWMKRAIRKGYYEEEFNHVNERLNDAFQNLSLTLNVEHEDTIHKVFDKVTQKMEDEEDKRKDEEELLDKMTSLQNDVTEILSLLKMQKMPYDEIRKIKLSELKFIPDLPKKPFMTTESAEVFKGEFQGFPVAIKKYLNSGQFISTEVETIFKKEIQTMNRFQSPNILRMFGICINNENTPQAEFLVVMEYCEKGSLREVLDSRCELSWTRKAHMCLDVAQGIYRLHQAEQNFRVHGSISSSKLLVDEAYRVKLGGFEVSKTETSLQKSVKKNAQESTLCYAAPEMLDNLNNKFTKECEIYSVGIVLWEIATSRKPFDG…
	>30732_0:0047f9 {"pub_gene_id":"LOC112163185", "pub_og_id":"220732at7742", "og_name":"mixed lineage kinase domain-like protein","level":7742, "description":"mixed lineage kinase domain-like protein"}
	MDFIEPILSVVKCIYDLVEEVKANKKRSQRICDRVKALEKIIRSIQTEKKVVETENVKSIIKDLSITLDSTRNLLAKHASSNWMKRAIKKGYYEEEFNHVNERLNDAFQALTLALNVQHDAAVCEVFDIVVQKKQDEEDRRKDEEELLEMMTSMQSDVTEILALLKMQKMPYEEIRKIKLSELKFIPDFPKKPFMMTESAENYKGEFQGFPVVIKKYLNTGPVSSSEVETIFKKETDTMNRFQSPNILRLFGICINNENSPQAEFLIVMEYCEKGSLREVLGSDCQLSWTRKAHMCLDVAQGIYRLHQAEQNFKVHGSISSSKLLVDEAYRVKLGGFELSKTETSLQKSVKKNAQESTLCYAAPEMLDNLNNKFTKECEIYSVGIVLWEIATRKKPFDG…
	>32507_0:004209 {"pub_gene_id":"LOC102799359", "pub_og_id":"220732at7742", "og_name":"mixed lineage kinase domain-like protein","level":7742, "description":"mixed lineage kinase domain-like protein-like"}
	METVIKPIFSAATNIYKLAKKVKANKKRCRRISVRVKALEHVVKSITEFSPQVKKALEELNLTLESTQKLIEKYTVANLVERILKSGSHGEEFDTVSERLNDAYQVLCVALQSEQSKMLHEVFRQREREDEMDGKEDDTEMTKLLMDFMKEQQEKTNTILTQLDKVVQMLNKPSFSSVAVRQIKPDELKYQHPKKPFKTTASCELYKGEYQGFPVAIKRYIDPMNTSAGVKSIFNKEVDTMKQFESPNILRMFGICIQDENGPKPQFFIIMEYCEKGSLRQVLDSDLTLTWIRKAHMCLDAARGLYRLHNTEEKSRVHGSIDSSKLLVTKDYTVKLGGFRLSKTETSLRRQTEDRAMRSLCYHCPEKLHDISFIYCKEWEMYSFGILLWEIVTCKNPFE…
	>32507_0:004648 {"pub_gene_id":"LOC102775587", "pub_og_id":"220732at7742", "og_name":"mixed lineage kinase domain-like protein","level":7742, "description":"mixed lineage kinase domain-like protein-like"}
	MDFVDPILSIASQIYDLVENVKANKKRCRRVCNRVKALEELVKSIKQTSPGVEKALRELSVTLQSAQELIRKYASANLVERILNSSNHGDEFNSVNERLNDAFQVLSGALQVEQGNMLCEVFKQTTREKEDQLDGREDDAELKTLLLDYMKDQQEKTNTMLKQFEHLKVNVEKVVEMLNKPSITSVDIRMIKPQELKYKHPKKPFMETATSEVYKGEYRGFTVAIKRYIDPVNTNPGSVPQFSCILRKKCKIKFLLIFAFGPNPQFFIIMEYCEKGSLRQVLDSDCKLSWIRKARMCFDAAQGLYRLHNTEEKSKVHGCINSSKFLVAEGYTVKLGGFELAKTETSLEKVKKSTNDDAIRSLCYYSPERLNDINHPYSKECEMYSFGIVLWEVATRKKP…
	>34839_0:0038f1 {"pub_gene_id":"Mlkl", "pub_og_id":"220732at7742", "og_name":"mixed lineage kinase domain-like protein","level":7742, "description":"mixed lineage kinase domain-like protein"}
	MDYLGKIFSIVQKMREQCKKMKYCQNQSLRLQERVSGLHQALQSLGDKGMKYLSPEITAALNDFENALKKAMDELENYNTQSNIRKFAVADGDKILFKEVNQKLEDVWELLMLQLQIAQYSASTSRGESWAQEDQSDADKDRQLQALQSLSRDNKTMDATLRRLEKYMEDIKDTLKEYLPRPVQKTAQEQIKEIKEEELSGSPWTLLKKSEFSELYKGEYHRSPVAIKVFSKAQVKSTGIVREHFRKEISDMRTFDSPSILRIFGICIMERGSAPRFCLVSEYCERGSLRDVLDEDKNLRLGVRWLLAQGAATGLYRLHHSGAPHLHGNISSSSFLVTSSYEVKLTGFELRETQTSISQKIKGNKTAYSSPQRLESPFHKYDIKAEIYSFGIVLWEIAT…
	>35019_0:00310a {"pub_gene_id":"MLKL", "pub_og_id":"220732at7742", "og_name":"mixed lineage kinase domain-like protein","level":7742, "description":"mixed lineage kinase domain-like protein"}
	MASDAAAGLYRLHQTGEKCQLHRCINSSKFLVAKGYCVKLSGFKLDQTESSIGRKSKDKVSRPVSSLAYICPEGLASLHHPYNLASEIYSFGIVLWEIATGKLPFTGCNSQEIYEKVHKQKVQEPLSEDCPPYLREIINQCRSYNPSKRPTTEVIVNQLLIDQDDNGSNFMSENQ
	>36300_0:000ec3 {"pub_gene_id":"MLKL", "pub_og_id":"220732at7742", "og_name":"mixed lineage kinase domain-like protein","level":7742, "description":"mixed lineage kinase domain-like protein"}
	MDIVERVLSVAQGIYAQFEQVKCCKHQCQRLVERIQILLEPVRILKAQPPKHISHHEEELLKKLLQALGEAQKLVMKYSQTSWIQKFLRARSAGEEFVWVNESLEDIAQGLSLLLQAEQKQAFLEAFQAKTCRRQDAEDLRDDRAFLDQVIASTEEPENAAREIYIDRQCMESKVEWMQSELNKIVHVMECLKKVNVGKREDITEIERDHLIFYRHLQDTESYDLYEGEYLKYPVAIKTFKRPLTTDPVKVRDIFEKEIQTLKKFESPNILRMYGICIEEKDGSPCFSIIMEYCKHGTLRDVLTKQRHLSWEVRIRMALGAARGLYRLHQTEKKSRLHGCICSSKFLVAGDYCVKLSGFELCETESSIKRKAKKNWKQVFMLAYVAPENLKDINCPYKR…
	>37003_0:0051b7 {"pub_gene_id":"LOC108228274", "pub_og_id":"220732at7742", "og_name":"mixed lineage kinase domain-like protein","level":7742, "description":"uncharacterized protein LOC108228274"}
	MEIVKDVLSLAYEIYSLAENVKANKKRCQRVCERVKTLEGLVNSIEQREAVQSSDQVEKALIGLSITLSSAQELIKKYISANLVKRILKSGSHGDEFNSVNDRLNDAFQSLALALQLEHGNALFKVFEQNSRLEEDEMDGKVDDAELKRMLLEYAEYVVAMQRDLEEIKTSVTKIVEMLNKPSIISVDIRLIKPEELKYEQKSVIMETPSSKVYKGQFGGFTVAIKKYTDQVNTNPR
	>37003_0:0055a7 {"pub_gene_id":"LOC108229493", "pub_og_id":"220732at7742", "og_name":"mixed lineage kinase domain-like protein","level":7742, "description":"mixed lineage kinase domain-like protein"}
	MKRFESPNILRMFGICILDENTPKPQYLIIMEYCEKGSLRDVLSSKCELSWAKKACMCLDAAQGLYRLHLTEEKSKVHGSITSSKFLVDANYRVKLGGFELAKTETSLRKTSEKDKNITSLCYSSPQLLNNIHHVYNKECEMYSFGIVLWEIATRKKPFEGHHPETPRRLGNLNY
	>37040_0:0007b9 {"pub_gene_id":"MLKL", "pub_og_id":"220732at7742", "og_name":"mixed lineage kinase domain-like protein","level":7742, "description":"mixed lineage kinase domain-like protein"}
	MDIVERIFSVAQAIHAQFEQVKCCKHQCQRLVERIQILLEPVRILKAQPPKHISHQEEELLKKLLRALGDAQKLVMKYSQTSWIQKFLRAHSAGEEFVWVNESLEDIAQGLSLLLQAEQKQAFLETFQAKTCRRQDAEDLRDDRAFLDQVIASTEEPEDMTREIYMDRQCMESKVDWMQSELNKIVREMERLKKVNVGKREDITEIERDQLTFYRHLQGTVSYDLYEGEYLKYPVAIKTFKRPLTTDPAKVRDIFEKEIQTLKKFESPNILRMYGICIEEKDGSPCFSIVMEYCKHGTLRDVLTKQQHLSWEVRIRMALGATRGLYRLHQTEEKSRLHGCICSSKFLVAGDYCVKLSGFELCETESSIKRKAKKNWKQVSMLAYVAPENLKDINYPYKR…
	>37293_0:0018aa {"pub_gene_id":"MLKL", "pub_og_id":"220732at7742", "og_name":"mixed lineage kinase domain-like protein","level":7742, "description":"Mixed lineage kinase domain like pseudokinase"}
	MEHLKHIITIGQVIYKRCEEMKFCKKQCRRLGNRVLSLVQSLEMLQDQGKRRVPSEKLTTAMNRFKTALEEADREIEKFSNKSNILRFLTTSQDKILFKDVNKNLNDVSKELSLLLQVEQHLSVSHISQAESWAQEDQQDAADDRRAFQMLRRDNENIEALLRRLEIDMKEIKETLRQYLPPKRMQETLQEQVKEIKKEQLSGSPWILLSKNKVSTLYKGEYHRAPVAIKVFNKPQAGSIGMIRQIFNDEIKTVKKFESPNILRIFGICIDETVTPTQFSIIMEYCERGTLRELLDREEDLTLGKRMVLVLGAAQGLYRLHHSEAPELHRKIRSSNFLVTEGYQVKLAGFELRKTQTSISLKATKKETEAVKSTAYISPQKLEDVYYLYDIKCEIYSFG…
	>38654_0:000fde {"pub_gene_id":"MLKL", "pub_og_id":"220732at7742", "og_name":"mixed lineage kinase domain-like protein","level":7742, "description":"mixed lineage kinase domain-like protein"}
	MEIAEKVLSIAQVIYTQCEHVKYCQSQCKRLRDRIQTLMRPIMTLKAQTPQQISPQVEKTLKGLLKTLEKAQELVTKYSQKTWLQKFFQASDIKEEFMQVNVCLGDAAQGLSLLLQAEQQQSFLKVFQQDTCNKEDDKDIKADKAFLEELLASSKETRDAVDDVHNSVKNMDGKVEELTQMVKMFVEESSMKQDNTVPRKEVVEIMIENLIKTPWTLLTETRSHVIYKGEYHKCPVAIKVFQNPVITCAMTVRDIFKKEIETMKIFESPNILRMYGICIDERESRPHFSIVMEYCRYGTLREVLTKNPELSWDDRIQMALDVARGIYRLHHTEVKPRLHGSISSIKFLVAEGYCVKLSGFELCKTESSIKRNYKEKKSRQVSPSAYTSPQGLASLSHIY…
	>39432_0:003c46 {"pub_gene_id":"MLKL", "pub_og_id":"220732at7742", "og_name":"mixed lineage kinase domain-like protein","level":7742, "description":"Mixed lineage kinase domain like pseudokinase"}
	MENLKHIITFGQVIYKRCEEMKYCKKQCQRLGNRVLGLVESLEMLQDQGKRKVPSEKLNTAMNRFKVALEEANEEIEKFSNKSNIGRFLTTSQDKILFKDVNEKLNDVWKDLSLLLQVEQHLSVSHISQGASWAQEDQQDAAEDRRAFQMLRRDNENIEASLKRLEKDMKEIKETLRQYSPRKRMQETPQEQVKEIKKEQLSGSPWTLLSQNKVSTLYKGEYHRAPVAIKVFNKPQAGSIGMVRQIFNDEIKTMKKFESPNILRIFGICIDETVTPTQFSIIMEYCERGTLRELLDREEDLTLGKRMVLVLGAAQGLYRLHHSEAPELHGKIRSSNFLVTEGYQVKLAGFELRKTQTSISSKATRKETEAVISTAYISPQKLEDIYYRYDIKCEIYSFG…
	>299123_0:002238 {"pub_gene_id":"MLKL", "pub_og_id":"220732at7742", "og_name":"mixed lineage kinase domain-like protein","level":7742, "description":"LOW QUALITY PROTEIN: mixed lineage kinase domain-like protein"}
	MDIVERVLSVAQAIHAQFEQVKCCKHQCQRLVERIQILLEPVRILRAQPRQHISHHEEELMKKLLRALEEAQKLVMKYSQTSWIQKFLRARSTGEEFVWVNESLEDIAQGLSLLLQAEQKQAFLEAFQSKTCRRQDAEDLKDDRAFLDQVLASTEEPKDVLEEIYIDRDCMESKMDWMKSELNKVIHEMEPLLNVSLVPFWHMVGAGLKKVNVGKREDITEIKRDQLTFHRHLQDTESYDLYEGEYLKYPVAIKTFKRPLTTDPVXVVRDIFEKEIQTLKKFESPNILRMYGICIEENDGSPCFSIIMEYCKHGTLRDVLNKQQHLSWDIRIRMALGAARGLYRLHQTGEKSRLHGCICSSKFLVAGDYCVKLSGFELCETESSIKRKAKKDCKQVSML…
	>41447_0:00484f {"pub_gene_id":"mlkl", "pub_og_id":"220732at7742", "og_name":"mixed lineage kinase domain-like protein","level":7742, "description":"mixed lineage kinase domain-like protein"}
	MDYVEPILTIVSEIYTLIETVKANKKSCQRVFGRVKSLEQLVRSIQQRGTVQVSDDVEKALKELNSVLKSAQTIIDKYASSNWVKLILKSSSHKEEFVIVNERLNETFQLLSGALQLEHGNALYMVYVEVSKKKDDEDAGTEDDAELKDLLLENMREQQEKLDAIKSDVEKLIEIMNTPRKAEDNRMIKQSDLQYERKPIMKTATSEVYKGKYHGFEVAIKRYTEPVNKSPREIRAFFEREVKTMKQFQSPNILRMYGISVRDEDGPNPQFLVVTEYCELGSLRQVLDSNVELSWARKAQMCLDAALGLYQLHHTGERSRVHGCITSSKFLVAENFRVKLGGFELAKTETSLKRSKIVESRSSCYESPQKLNDINYEYSDKCEIYSFGIVLWEIVTRKI…
	>42254_0:000311 {"pub_gene_id":"MLKL", "pub_og_id":"220732at7742", "og_name":"mixed lineage kinase domain-like protein","level":7742, "description":"mixed lineage kinase domain-like protein"}
	MASLGNIFSVANAIYKMCEEMKYCQKQCRRLEHRVRGLVQPLQKLQAQGEECLPRDVVAALSRFHDALEEAKQQVEKFSNMSNIKKFLSANRNKVLFKDVNKSLSHAWEQLSLTLQTHQLLQLTRTSYRTSWRQEDQQDAEDDGRALEDEIKMRGEEEDWREFRTNLKKTWEAMERLEKSRRALPQEPAKEIKKEEFTGREWILLRENESSRIYRGEYYNSSVAIKVFKSQEESVEVVRRTFNKEISTMKKFDSPNILRIFGIFIDETGTVPQFSIVMEYCELGSLRDLLASRKDLTLAQRVILMHGAATGLFRLHENDKPELHRKISSASFLVAEGFRVKLAGFELSKTQTSIRRETKRKRDEGINSSAYRSPERLENTYYIYDMKAEIYSFGIVLWE…
	>42514_0:0009de {"pub_gene_id":"mlkl", "pub_og_id":"220732at7742", "og_name":"mixed lineage kinase domain-like protein","level":7742, "description":"mixed lineage kinase domain-like protein isoform X1"}
	MDLVDPILGIVEKLYSLCDEVKANKKRCRRLAERVSVLADLVKAVKLRGLGSQPELVKRGLQELKLTLESAQDVMKKYTLSSYLKRIVKAYDLGEEFCCLNERLNDAAQLLSLTLQVEQRERMEEVFRETKRRKEDEEDRMFDCEELQTLLQSLAEGNQETKVTVDAVHLKVDQTHKDVQDIKSILDSLKRPCIHLQDIREIRPDELTYDFPIEPIMKTCNSELFKGEYNKFTVAIKRYTYTESTNPSQVRSIFHKEVETMKRFESPHILRMFGICVQDENGPNPNYLIVTEFCEKGSLRQVLDSSSKLPWDRKTQMCLDAAQGLYRLHQSEEKFKVHGCITSSRFLVAAGYRVKLAGFELAKTETSLKKSKDKKNSLMIYTSPQQFQNINHQYDKACE…
	>43179_0:0006c8 {"pub_gene_id":"MLKL", "pub_og_id":"220732at7742", "og_name":"mixed lineage kinase domain-like protein","level":7742, "description":"Mixed lineage kinase domain like pseudokinase"}
	MDKLAQIISLGQLIYKQCEEMKYCQKQCLRLGSRVHSLLQPLKMLQAQGERKLSAEIMTALNHFEAALEEAKRQIEKFSSQSNIWKFLKAGGNKILFREVNEQLRDVYEELSLLLQADQLIFRVSQGASWAQEDQQDAEEDKQVFQSLPQRMENENIKASLRRLEINMKEIKETLRQLLGSASSKSTQKIPQDQVKEIKKEQLLGSPWILLREDEFSTLYKGEYHRSPVAIKVFNKPQARSIGTVRHTFNNEIRTMKKFDSPNILRIFGICIDETVSPPQFSIVTEYCELGTLRELLDKEKDLTFGVRIFLVLGAAKGLYRLHHSEAPELHSNISSSSFLVTEGYQVKLAGFELSKTQTSISQETKGNKAERVNSTAYVSPQGLENVFHKYDIKAEIYS…
	>43700_0:004e88 {"pub_gene_id":"LOC109952780", "pub_og_id":"220732at7742", "og_name":"mixed lineage kinase domain-like protein","level":7742, "description":"mixed lineage kinase domain-like protein"}
	MDFIDPILSIASQIYTLVENVQANKKRCRRVSDRVRALEELVKSIEKRKTVETSGNVTKALKELYHTLEAAQKLVKKYTLATWVKRILKSSSHEDEFNIVNERLNNAFQVLSGALQLEQGNVLCKVFALASREEEDKMDGKEDDAELGKLLLEHIKDQEEKTKAMQRTFDELKTSVEMVIEKLNKPSITSEGIRMIKLEELKNRRPFMKTPTSEVFKGQYHGFTVAIKRYTGLVNTSPREVRNIFTKEVETMKRFESPNILRMFGICIQDEDGPSPEFLIIMEYCEKGSLRQVLDSDCKLSWLKKACMCLDAAQGLYRSVIWLLDKFICVRNDRNMGRREEKPRYTGVIKKVKCHFECDIL
	>43700_0:00521b {"pub_gene_id":"LOC109954009", "pub_og_id":"220732at7742", "og_name":"mixed lineage kinase domain-like protein","level":7742, "description":"mixed lineage kinase domain-like protein"}
	MFLLCREVRNIFTKEVETMKRFESPNILRMFGICIQDEDGPSPEFLIIMEYCEKGSLRQVLDSDCKLSWLKKACMCLDAAQGLYRLHQTEEKSKVHGCINSSKFLVAEGYRVKLGGFELAKTETSLTKPKKDKGITSLCYSSPQILNDINHKYSKECEMYRSDTA
	>44394_0:001f7d {"pub_gene_id":"MLKL", "pub_og_id":"220732at7742", "og_name":"mixed lineage kinase domain-like protein","level":7742, "description":"mixed lineage kinase domain-like protein"}
	MDIVERVFSVAQAIHAQFEQVKCCKHQCQRLVERIQILLEPVRILRAQPRQHISHHEEELMKKLLQALEEAQKLVMKYSQTSWIQKFLRARSTGEEFVWVNESLEDIAQGLSLLLQAEQKQAFLEAFQSKTCRRQDAEDLRDDRAFLDQVIASTEEPKDALEEVYIDRECMESKMDWMKSELNKVIREMERLKKVNVGKREDITEIKRDQLTFHRHLQDTESYDLYEGEYLKYPVAIKTFKRPLTTDPVKVRDIFEKEIQTLKKFESPNILRMYGICIEENDGSPCFSIVMEYCKHGTLRDVLNKQQNLSWDIRIRMALGAARGLYRLHQTGEKSRLHGCICSSKFLVAGDYCVKLSGFELCETESSIKRKAKKDWKQVSMLAYIAPENLKDINYPYKS…
	>48698_0:0003fa {"pub_gene_id":"A0A087YIV5_POEFO", "pub_og_id":"220732at7742", "og_name":"mixed lineage kinase domain-like protein","level":7742, "description":"A0A087YIV5_POEFO"}
	MDIVNPLKSVLSTAVGIYKLVEKAKANKKQCHRVGERVKALERVINTIDSTEASQLAPEVTKTLEELSTILNSAFGLIEKFTLSNWMKRLYKTSSDAGDFQMVNDRLSDSFQNLTIALQLKQGSEMAELLKGAFIRDEDEKDRKEDEKELNRMLMEYMEYVETMRADLEDVKNNVTQVVETLKKPKIITMDIRVIKQDELWMPKLDELNNLTDQSPQVYRGTFKDFTVAAKIFTNLNTTAKDIKSEFKKEVETMKRFESPNILRVFGICILDENTPNTKYLIIMEYCEKGSLRDVLSSERDLSWTRKVSMCRDAAQGLYRLHQTEQKSKLHTDITSKKFFVDENYRVKLGGLELAQTETSLRNATVNKRKDKDISSLCYSSPQMLTMGMKHYCRKCEIY…
	>48698_0:0016d3 {"pub_gene_id":"LOC103137592", "pub_og_id":"220732at7742", "og_name":"mixed lineage kinase domain-like protein","level":7742, "description":"mixed lineage kinase domain-like protein"}
	MFCCKLYALSSFQMIMDYVEPILSITSQIYTLVEKVKANKKRCCRVLERVKALEDLVKSIKQRNEVNHSAEVETSLKGLSITLKSAQELIEKYTLSNLVKRILKSSSHGDEFNSVNERLNDAFQSLALALQLEHGNQLFRVFEQISRQKEDEADSREDDAELKRMLMEYGEYVETMQRDLEDIKSNVVKIVEMLNKPRIISMDIRMIKPDELKNVEEKSFMTTPTSEVYKGEFGGFTVAIKKYTGAKPGMVKSVFNKEVETMKRFESPNILRMFGICIREENTSNPEFLVIMEYCEKGSLRDVLNSKHELLWTRKASMCLDAAQGLYRLHLTEEISKLHMSITSSKFLVDENYRVKLGGLELAKTETSLKRTTKGKEDKTISLLCYSSPQQLSNINHAY…
	>48699_0:002a9c {"pub_gene_id":"LOC106955773", "pub_og_id":"220732at7742", "og_name":"mixed lineage kinase domain-like protein","level":7742, "description":"mixed lineage kinase domain-like protein"}
	MFCCKLYALSSFQMIMDYVEPILSITSQIYTLVEKVKANKKRCCRVLERVKALEDLVKSIKQRNEVNPSAEVETSLKGLSITLKSAQELIEKYTLSNLVKRILKSSSHGDEFNSVNERLNDAFQSLALALQLEHGNQLFRVFEQISRQKEDEADSREDDAELKRMLMEYGEYVETMQRDLEDIKSNVVKIVEMLNKPRIISMDIRMIKPDELKNVEEKSFMTTPTSEVYKGEFGGFTVAIKKYTGAKPGMVKSVFNKEVETMKRFESPNILRMFGICIREENTSNPEFLVIMEYCEKGSLRDVLNSKHELLWTRKASMCLDAAQGLYRLHLTEEISKLHMSITSSKFLVDENYRVKLGGLELAKTETSLKRTTKGKEDKTISLLCYSSPQQLSNINHAY…
	>48699_0:002ee2 {"pub_gene_id":"LOC106957215", "pub_og_id":"220732at7742", "og_name":"mixed lineage kinase domain-like protein","level":7742, "description":"mixed lineage kinase domain-like protein"}
	MDIVNPLKSVLSTAVGIYKLVEKAKANKKQCHRVGERVKALERVINTIDSTEASQLAPEVTKTLEELSTILNSAFGLIEKFTLSNWMKRLYKTSSDAGDFQMVNDRLSDSFQNLTIALQLKQGSEMAELLKGAFIRDEDEKDRKEDEKELNRMLMEYMEYVETMRADLEDVKNNVTQVVETLKKPKIITMDIRVIKQDELWMPKLDELNNLTDQSPQVYRGTFKDFTVAAKIFTNLNTTAKDIKSEFKKEVETMKRFESPNILRVFGICILDENTPNTKYLIIMEYCEKGSLRDVLSSERDLSWTRKVSMCRDAAQGLYRLHQTEQKSKLHTDITSKKFFVDENYRVKLGGLELAQTETSLRNATVNKRKDKDISSLCYSSPQMLTMGMKHYCRKCEIY…
	>48701_0:0040a6 {"pub_gene_id":"LOC106932506", "pub_og_id":"220732at7742", "og_name":"mixed lineage kinase domain-like protein","level":7742, "description":"mixed lineage kinase domain-like protein"}
	MDIVNPLKSVLSTAVGIYKLVEKAKANKKQCHRVGERVKALERVINTIDSTEASQLAPEVTKTLEELSTILNSAFGLIEKFTLSNWMKRLYKTSSDAGDFQMVNDRLSDSFQNLTIALQLKQGSEMAELLKGAFIRDEDEKDRKEDEKELNRMLMEYMEYVETMRADLEDVKNNVAQVVETLKKPKIITMDIRVIKQDELWMPKLDELNNLTDQSPQVYRGTFKDFTVAAKIFTNLNTTAKDIKSEFKKEVETMKRFESPNILRVFGICILDENTPNTKYLIIMEYCEKGSLRDVLSSERDLSWTRKVSMCRDAAQGLYRLHQTEQKSKLHTDITSKKFFVDENYRVKLGGLELAQTETSLRNATVNKRKDKDISSLCYSSPQMLTMGMKHYCRKCEIY…
	>48701_0:0054d7 {"pub_gene_id":"LOC106908407", "pub_og_id":"220732at7742", "og_name":"mixed lineage kinase domain-like protein","level":7742, "description":"mixed lineage kinase domain-like protein"}
	MFCCKLYALSSFQMIMDYVEPILSITSQIYTLVEKVKANKKRCCRVLERVKALEDLVKSIKQRNEVNHSAEVETSLKGLSITLKSAQELIEKYTLSNLVKRILKSSSHGDEFNSVNERLNDAFQSLALALQLEHGNQLFRVFEQISRQKEDEADSREDDAELKRMLMEYGEYVETMQRDLEDIKSNVVKIVEMLNKPRIISMDIRMIKPDELKNVEEKSFMTTPTSEVYKGEFGGFTVAIKKYTGAKPGMVKSVFNKEVETMKRFESPNILRMFGICIREENTSNPEFLVIMEYCEKGSLRDVLNSKHELLWTRKASMCLDAAQGLYRLHLTEEISKLHMSITSSKFLVDENYRLKLGGLELAKTETSLKRTTKGKEDKTISLLCYSSPQQLSNINHAY…
	>48883_0:001742 {"pub_gene_id":"MLKL", "pub_og_id":"220732at7742", "og_name":"mixed lineage kinase domain-like protein","level":7742, "description":"mixed lineage kinase domain-like protein"}
	MDIVERVFSVAQAIHAQFEQVKCCKHQCQRLVERIQILLEPVRILRAQPRQHISHHEEELMKKLLQALEEAQKLVMKYSQTSWIQKFLRARSTGEEFVWVNESLEDIAQGLSLLLQAEQKQAFLEAFQSKTCRRQDAEDLRDDRAFLDQVIASTEEPKDVLEEIYIDRECMESKMDWMKSELNKVIREMERLKKVNVGKREDITEIKRDQLTFHRHLQDTESYDLYEGEYLKYPVAIKTFKRPLTTDPVKVRDIFEKEIQTLKKFESPNILRMYGICIEENDGSPCFSIVMEYCKHGTLRDVLNKQQNLSWDIRIRMALGAARGLYRLHQTGEKSRLHGCICSSKFLVAGDYCVKLSGFELCETESSIKRKAKKDWKQVSMLAYIAPENLKDINYPYKS…
	>50402_0:00170a {"pub_gene_id":"MLKL", "pub_og_id":"220732at7742", "og_name":"mixed lineage kinase domain-like protein","level":7742, "description":"mixed lineage kinase domain-like protein"}
	MDIVERVLSVAQVIHAQFEQVKCCKHQCQRLVERIQILLEPVRILKAQPRKHISHHEEELLKKLLQALGEAQKLVMKYSQTSWIQKFLRAHSAGEEFVWVNESLEDIAQGLSLLLQAEQKQAFLEAFQAKTRRRQDAEDLRDDRAFLDQVIASTEEPKDTAEEIYIDRQCMVSKVDWMQSELNKIVRVMDCLKKVNVGKREDITEINRDHLTFYRHLQDTESYDLYEGEYLKYPVAIKTFKRPLTTDPVKVRDIFEKEIQTLKKFESPNILRMYGICIEEKDGSPCFSIVMEYCKHGTLRDVLTKQRHLSWDVRIRMALGAARGLYRLHQTEEKSRLHGCICSSKFLVAGDYCVKLSGFELCETESSIKRKAKKNWKQVSMLAYIAPENLKDINCAYKR…
	>51338_0:00365c {"pub_gene_id":"Mlkl", "pub_og_id":"220732at7742", "og_name":"mixed lineage kinase domain-like protein","level":7742, "description":"mixed lineage kinase domain-like protein isoform X1"}
	MDKLGQIISLGQLICKQCDEMKYCQKQCKRLRQRVEDLLLPLQRLQAQKKRNLPTDLTPVLSHFEAALEEAKRLIEKFSNKSNIWKFLTAGNDRMLFRDVNKRLTHVWEALSLVLQINQQISQRHSWPEEDQEDAEADLQSLRKENKDLEALLRQLENNLKEIRETLKLYSQKPMQKVPQDKIKEIKKEHLLESPWIRLRENEFSTLYKGKYYKCPVTIKVFNKPQARNIGIVRHTFNNEIRAMKKFDSPNILRIFGICIDETENPPQFSIIMEYCERGTLRELLDEEKNLTFGVRIFLVMGAANGLYRLHHSEAPQLHRNIRSTNFLVTEGYQVKLAGFELSKTQTSISCKTNGNDSERVNSTAYVSPQGLKNVYSKYDMKAEIYSFGIVLWEIATGK…
	>52644_0:00056e {"pub_gene_id":"MLKL", "pub_og_id":"220732at7742", "og_name":"mixed lineage kinase domain-like protein","level":7742, "description":"mixed lineage kinase domain-like protein"}
	MEIVEKVLSMAQAIHTQFEQVKCCKHQCQRLVERIQILLAPVRILKAQPPKHISHHEKQLLKKLLWVLEEAQKLVMKYSQTSWIQKFLRAHSTSEEFVWVNESLEDIAQGLSLLLQAEQKQAFLEVFQAKTCRKQDAEDLRDDRAFLDQVIASTEEPKDMAGEIYIDRQCMESKVDWMQNELNKIVHVMECLKKVNVGKREDITEIERDHLTFYRHLQDTESYDLYEGEYLKYPVAIKIFKRPLTTDPAKVRDIFEKEIQTLKKFESPNILRMYGICIEEKDGSPCFSIVMEYCKHGTLRDVLTKQQHLSWEVRIRMALGAARGLYRLHQTEEKSRLHGCICSSKFLVAGDYCVKLSGFELCETESSIKRRAKKNWKQVSMLAYIAPENLKDINYPYKR…
	>52670_0:004cc3 {"pub_gene_id":"mlkl", "pub_og_id":"220732at7742", "og_name":"mixed lineage kinase domain-like protein","level":7742, "description":"mixed lineage kinase domain-like protein"}
	MEMVKDILSIAYEIYSLVENVKANKKRCHRVSERVKALEGLVTSISQREAVQPCGEVEKALTGLSITLKSAQKLIKKYIAANLVKRILKSGSHGDEFNSVNDRLNDAFQSMALALQLENGNAVFKVFEQNSRLKEDEVDRKEDDADLKRMLLEYAEYVEAMQRDLEAIKTSVNKIVEMLDKPSIISVDIRLIEPKDLKYDPESCIMETPSSKVYKGQFGGFTVAIKQYLDPLNTSPGEIKSIFDKEVDTMKQFESPNILRMFGICILDEDKHKPQYLIIMEYCEKGSLRDVLSSKTELSWARKACMCLDAAQGLYRLHLTEEKSKVHGSITSSKFLVDENFRVKLGGFELAKTETSLRRMTKEKDKDIESLCYFSPQMLNDINHRYNKECEMYSFGIVL…
	>54374_0:0036c4 {"pub_gene_id":"MLKL", "pub_og_id":"220732at7742", "og_name":"mixed lineage kinase domain-like protein","level":7742, "description":"mixed lineage kinase domain-like protein"}
	MNILERVFSLAQAIYAQFEQVKCCKHQCQRLVERIQILLEPVRILKAQSPKYISHQEEELLKKLLRTLGEAQKLVMKYSQTSWIQKFLRAHSTGEEFVWVNESLEDIAQGLSLLLQAEQKQTFLEAFQAKTCRRQDAEDLRDDKAFLDQVIASTEEPKDVTRENYIDRQCMESKVDWMQSELNKIVHVMESLKKVNVGKREDITEIQRDHLTFYRHLQGTESFDLYEGEYLKYPVAIKTFKRPLTTDPVKVRDIFEKEIQTLKKFESPNILRMYGICIEEKDGSPCFSIVMEYCKHGTLRDVLTKQQHLSWEIRIRMALGAARGLYRLHQTEEKSRLHGCICSSKFLVAGDYCVKLAGFELCETESSIKRKVMKNWKQVSMLAYVAPENLKDISYFYKR…
	>54380_0:000a1b {"pub_gene_id":"MLKL", "pub_og_id":"220732at7742", "og_name":"mixed lineage kinase domain-like protein","level":7742, "description":"mixed lineage kinase domain-like protein"}
	MDIVERILSVAQAIHTQFEQVKCCKHQCQRLVERIQILLEPVRILKAQPPKHISHHEEELLKKLLRALGEAQKLVMKYSQTSWIQKFLRAHSTSEEFVWVNESLEDIAQGLSLLLQAEQKQAFLEAFQSKTCRRQDAEDLRDDRAFLDQVIASTEEPEDMSREIYIDRQCMESKVDWMQSELNKIVRVMECLKKVNVGKREDITEIERDHLTFYRHLQDTESFDLYEGEYLKYPVAIKTFKRPLTTDPVKVRDIFEKEIQTLKKFESPNILRMYGICIEEKDGSPCFSIVMEYCKHGTLRDVLTKQQHLSWEVRIRMALGAARGLYRLHQTEEKSRLHGCICSSKFLVAGDYCVKLSGFELCETESSIKRKAKKNWKQVSMLAYVAPENLKDINYPYKR…
	>54383_0:002709 {"pub_gene_id":"MLKL", "pub_og_id":"220732at7742", "og_name":"mixed lineage kinase domain-like protein","level":7742, "description":"mixed lineage kinase domain-like protein"}
	MDIVERVLSVAQVIHTQFEQVKCCKHQCQRLVERIQILLEPVRILQAQPPKHISPHLEELLKKLLRVLGEAQKLVMKYSQTSWIQKFLRAHSTVEEFAWVNESLEDIAQGLSLLLQAEQKEAFLEAFQTKTRRRQDAEDLRDDRAFLDQVIASTEEPKDVAGEIYIDRQYMESKVDWMQSELNKIVRVMECLKKVNVDKREDITEIERDHLTVYRHLQDTESYDLYEGEYLKYPVAIKTFKRPLTTDPAKVRDIFEKEIQTLKKFESPNILRMYGICIEEKDGSPCFSIVMEYCKHGTLRDVLTKQRHLSWEVRIRMALGAARGLYRLHQTEEKSRLHGCICSSKFLVAGDYCVKLSGFELCETESSIKRKVKKNWKRASMLAYVAPENLKDINYPYKR…
	>55661_0:003903 {"pub_gene_id":"MLKL", "pub_og_id":"220732at7742", "og_name":"mixed lineage kinase domain-like protein","level":7742, "description":"mixed lineage kinase domain-like protein"}
	MDIVETVFSVAQAIHTQFEQVKCCKHQCQRLVERIQILLEPVRILQAQPSKHISHHEEELLKKLLQALWEAQKLVTKYSQTSWIQKLLRAHSTSEEFVWVNESLEDIAQGLSLVLQAEQKQVFLEAFHEKTCRRQDAEDWKDDRAFLDQVISSTEEPEAMPQEIYINRQCMESKVDWMQSEMNKIMRVMDCLKKVNVGKREDITEIDRDQLTFYRHLQDTESYDLYEGEYLKYPVAIKTFKRPLTTDPAKVRDIFEKEIQTLKKFESPNILRMYGICIEEKDGSPCFSIVMEYCKHGTLRDVLTKQRHLSWEIRIRMALGAARGLYRLHQTGEKSRLHGCICSSKFLVAGDYCVKLSGFELCETESSIKRRVKKNWKQVSMLAYVAPENLKDNNDPYKR…
	>56313_0:0024f3 {"pub_gene_id":"MLKL", "pub_og_id":"220732at7742", "og_name":"mixed lineage kinase domain-like protein","level":7742, "description":"mixed lineage kinase domain-like protein"}
	MDIVERVFSLSQAIHAQLEQVKCCKHQCQRLVERIQILLEPVRILKAQPPQHISHQEEELLKKLLRALGEAQKLVMKYSQTSWIHKFLRARSTGEEFAWVNESLEDIAQGLSLLMQAEQKQAFLEAFQTKTCRRQDAEDLRDDTAFLDQVIASTEEPQDAAGEIYIDRQCMESKVDWMQSELNKIVHVMECLKKVNVGKREDITEIERDHLTFYSHLQDTESYDLYEGEYLKYPVAIKTFKRPLTTDPAKVRDIFEKEVQTLKKFESPNILRMYGICIEETDGSPCFSIVMEYCKHGTLRDVLTKQRHLSWEVRIRMALGAARGLYRLHQTEEKSRLHGCICSSKFLVAGDYCVKLSGFELCETESSIKRKAKKNWKQVSMLAYVSPENLKDINYPYKR…
	>56723_0:001802 {"pub_gene_id":"mlkl", "pub_og_id":"220732at7742", "og_name":"mixed lineage kinase domain-like protein","level":7742, "description":"LOW QUALITY PROTEIN: mixed lineage kinase domain-like protein"}
	MDFVDPILSLASEIYKLVENVKANKKRCRRVSERVQALEDLVKSIKQRDKGQTSADVEKALKELCITLTSAQELIRKYTVASWIDRIVHSGSHGDEFNSVNERFNDAFQILFGAQQVEQGNILYQVFELSSREKQDEVDGREDDTELKKLLEDYMANQTENINKMLKEFEQVKLNVEKVMEMLNKPSATDEVIRMIKPEEIKYEYPKEPFMKTSTSEVYRGEYHGFKVAIKRYTEPLNTSPRTDSTTVTDSSCSNVSALQSEVRSVFNKEVETMRRFESPNILRMFGICDQDKDGPEPQFLIIMEYCEKGSLRQVLDSPCKLSWTRKARMCLDAAQGLYRLHQTEKKSKVHGCINSSKFLVAEGYTVKLGGFELTKTETSLKKASKDKEIRSVCYSSPE…
	>57068_0:001b03 {"pub_gene_id":"MLKL", "pub_og_id":"220732at7742", "og_name":"mixed lineage kinase domain-like protein","level":7742, "description":"mixed lineage kinase domain-like protein"}
	MDTVERVLSVAQAIYAQFEQVKCCKHQCQRLMERIQILLEPVRVLRAQPSQHMSHQEEELLKKLLWALGEAQKLVTKYSQTSWIQKFLRARSAGEEFVWVNESLEDIAQGLSLLLQAEQKQAFLEAFQAKTCRRQDAEDLRDDRAFLDQVIAGTEEHEDMTRKIYIDRQCMESRVDWMQSELNKIVREMERLKKVNVGKREDITEIKRDQLTFYRHLQDTESYDLYEGEYLKYPVAIKTFKRPLTTDPVKVRDIFEKEIQTLKKFESPNILRMYGICIEENDGSPCFSIVMEYCKHGTLRDVLNKQQHLSWDIRIRMALGAARGLYRLHQTGEKSRLHGCICSNKFLVAGDYCVKLSGFELCETESSIKRKAKKNWKQVSMLSYIAPENLKDINYPYKR…
	>57397_0:00038e {"pub_gene_id":"MLKL", "pub_og_id":"220732at7742", "og_name":"mixed lineage kinase domain-like protein","level":7742, "description":"mixed lineage kinase domain-like protein"}
	MDVLDKVLSLAQLIYTQFEQVKCCKHQCQRLVERIQILLAPVRILKAQPRKHISYHEEELLKKLLWVLGEAQKLVMKYSQTSWIQKFLRAHSTSEEFVWVNKSLGDIAQGLSLLLQVEQKQAFLEAFQEKTRCRQDAEDLKDDRAFLDQVMASTEEPEDKDWEIYKDRQGMESQVDWMQRELNKIVRVMDRLKKVNVGKRADITEIERDQLTFYKQLQDTERYNLYEGEYQKYPVAIKTFKRPLTTDPVKVRDIFEKEIQTLKKFESPNILRMYGICIEETDGSPCFSIVMEYCKHGTLRDVLTNQRHLSWDIRIRMALGAARGLYRLHQTEEKSRLHGCICSSKFLVAGDYCVKLSGFELCETESSIKRKSRRDWKQVPMLAYVAPENLKDINYPYKR…
	>57412_0:003623 {"pub_gene_id":"MLKL", "pub_og_id":"220732at7742", "og_name":"mixed lineage kinase domain-like protein","level":7742, "description":"mixed lineage kinase domain-like protein"}
	MDIVERVLSVAQAIHAQFEQVKCCKHQCQRLVERIQILLEPVRILKAQPPKHISHHEEKLLRKLLWVLGEAQKLVMKYSQTSWIQKFLKAHSASEEFVWVNESLGDIAQGLSLLLQAEQKKVFLEAFQAKTCRRQDAEDLRDDRAFLDQVIASTEEPKETPGEIYIDRQCMESKVDWMQSELNKIVRVMDCLKKVNVGKREDITEIKRDHLIFHRHLQDTERYDLYEGEYLKYPVAIKTFKRPLTTDSAKVRDIFEKEIQTLKKFESPNILRMYGICIEEKDGSPCFSIVMEYCKHGTLREVLTQHRNLSWEIRIRMALGAARGLYRLHQTEEKSRLHGCICSSKFLVAGDYCVKLSGFELCETESSIKRKAKNNWKQVSMLAYIAPENLQDINHPYKR…
	>57421_0:0000e2 {"pub_gene_id":"MLKL", "pub_og_id":"220732at7742", "og_name":"mixed lineage kinase domain-like protein","level":7742, "description":"mixed lineage kinase domain-like protein"}
	MDIVEKVLSVAQAIHAQFEQVKCCKHRCQRLLERIQILLEPVRVLKAQPPKHISHHEEELLKKLLQALGEAQKLVTKYSQTSWIQKFLRAHSTSEEFVWVNESLGDIAQGLALLLQAEQKQVFLEAFQAKTCRRQDAEDLRDDEAFLDQVIASTEEPRDVVREIYIDRQCMESKVDWVQSELNKIVRVMESLKKVNVGKREDITEIERDHLTFYRHLQDTETYDLYEGEYLKYPVAIQTFKRPLTTDPEKVRDIFVKEIQTLKKFESPNILRMYGICIEEKDGSPCFSIVMEYCKHGTLRDVLTKQQDLSWEIRIRMALGAARGLYRLHQTEEKSRLHGCICSSKFLVAGDYCVKLSGFELCETESSIKRKAKNNWKRVSMLAYIAPENLRDINYPYKR…
	>59463_0:001931 {"pub_gene_id":"MLKL", "pub_og_id":"220732at7742", "og_name":"mixed lineage kinase domain-like protein","level":7742, "description":"mixed lineage kinase domain-like protein"}
	MDILKNVISWAQYVYELCEKMQHCEGQYKRLRNRIHGLLQPLQELQARGEGNLSPGIITALNNFQAALEEAKKKIDKFSDKSFLHKFLTSGKNKELFTDVNNRLNDVYQELSLALQVYQGVSISSISKEAWKKEDQQDAERDWRVFQSLTASEIIEASVEQVKNEVEKIMRRQLQKSIKAALANKITEIKKEELSDWISLKKNEFSEVFKGKYYQSPVAIKVFNNVQTRNPGIVRRVFNNEVTTMKKFDSPNILRIFGICIDEAVTPPQFSIVMEYCELGTLRELLDQKKDLTLAERIVLAVGAASGLYRLHHSEAPELHRNISSRSFLVTNGYQVKLSGFELSKTQTSISRTTKRKKEGTVNFTAYISPQRLENVFNKYDIAAEIYSFGIVLWEIVTG…
	>59538_0:005318 {"pub_gene_id":"MLKL", "pub_og_id":"220732at7742", "og_name":"mixed lineage kinase domain-like protein","level":7742, "description":"LOW QUALITY PROTEIN: mixed lineage kinase domain-like protein"}
	MDQLKQIISLGQLIYNQCEEMKYCQKQCRRLGNRIQGLLQPLQMLQDQGERNPPSQMTAALSRFQAALEEAKQQIDKFSNKFNSQKFLTAGHDSIIFGGVNQRLSDVWEELSLLLQVDQWRHASSLSPGVSWQQEDXQDAEEDRKAIQGLKKETVKTLLRQLENIKETIEAVQSCELPPKPKKGFPQDQIKEIKKEELPEADWILLKENESSTLYEGKYHESPVAIKVFNNSQAKDIGIVRHTFNNEIRTMKKFDSPNILRMFGICIDETVTPPQLSIVMEYCELGTLRELLDREKDLTLAKHIILALGAARGLYRLHHSETPSELHRSISSTSFLVTKDYSVKLAGFELSKTQTSISRQTRGKAAERVSSAAYISPQRLENVYNKYDIKAEIYSFGIV…
	>59729_0:0022a3 {"pub_gene_id":"MLKL", "pub_og_id":"220732at7742", "og_name":"mixed lineage kinase domain-like protein","level":7742, "description":"LOW QUALITY PROTEIN: mixed lineage kinase domain-like protein"}
	MDIVERVLSVAQAIHAQFEQVKCCKHQCQRLVERIQILLEPVRVLRAQPRQHISHHEEELMKKLLRALEEAQKLVMKYSQTSWIQKFLRARSTGEEFVWVNESLEDIAQGLSLLLQAEQKQAFLEAFQSKTCRRQDAEDLRDDRAFLDQVLASTEEPKDVLEEIYIDRDCMESKMDWMKSELNKVIHEMEPLTNVSLVPFWHVAGAGLKKVNVGKRVDITEIKRDQLTFHRQMQDTESYDLYEGEYLKYPVAIKTFKRPLTTDPVXVVRDIFEKEIQTLKKFESPNILRMYGICIEDNDGSPCFSIVMEYCKHGTLRDVLNKQQHLSWDIRIRMALGAARGLYRLHQTGEKSRLHGCICSSKFLVAGDYCVKLSGFELCETESSIKRKAKKDGKQVSML…
	>59894_0:0022f0 {"pub_gene_id":"MLKL", "pub_og_id":"220732at7742", "og_name":"mixed lineage kinase domain-like protein","level":7742, "description":"mixed lineage kinase domain-like protein"}
	MNIVERVFSVAQAIYAQLEQVKCCRHQCQRLVERIQILLEPVRILRAQPRQHISHHEEELMKKLLQALGEAQKLVMKYSQTSWIQKFLRARSTGEEFVWVNESLEDIAQGLSLLLQAEQKQAFLEAFQSKTCRRQDAEDLRDDRAFLDQVIASTEEPNDVVEEIYINRECMESKVDWMQSELNKVIREMERLKKVNVDKREDITEIKRDHLTFHRHLQDTESYDLYEGEYLKYPVAIKTFKRPLTTDPAKVRDIFEKEIQTLKKFESPNILRMYGICIEEKDGSPCFSIVMEYCKHGTLRDVLNKQQHLSWDIRIRMALGAARGLYRLHQTGEKSRLHGCICSSKFLVAGDYCVKLSGFELCETESSIKRKAKKDWKRVSMLAYIAPENLKDINYPYKR…
	>60711_0:000c4f {"pub_gene_id":"MLKL", "pub_og_id":"220732at7742", "og_name":"mixed lineage kinase domain-like protein","level":7742, "description":"mixed lineage kinase domain-like protein isoform X1"}
	MTLKEEVIFFPLWCLFPSILPTPPILSSTEKKAPEAPLQLAGGGRGKEGGRASFLELCTGQIGRTSLGRHEGMENLKHIITLGQAIHKRCEEMKYCKKQCQRLGYRVLGLVESLEMLQDQGKRSVPSEKLTTAMNRFKAALEKANEEIEKFSNKSNICRFLTASQDKILFKDVNKNLNDVWKELSLLLQIEQRMPVSRISQGASWAQEDQQDADEDRRDFQMLRRGNEEIEASLRQLEINMKEIKETLRQCLLPKCMQIPQEQIKEIKKEHLSESPWILLRENKVSTLYKGEYHRAPVTIKVFNKPQAGSIAIVRQTFNDEIKTMKKFESPNILRIFGICIDETVTPPQFSIVMEYCELGTLRELLDREEDLTLSKRIVLVLGAAQGLYWLHHSEEPEL…
	>61621_0:000af9 {"pub_gene_id":"MLKL", "pub_og_id":"220732at7742", "og_name":"mixed lineage kinase domain-like protein","level":7742, "description":"Mixed lineage kinase domain like pseudokinase"}
	MENLKHIITLGQVIHKQCEEMKYCKKQCRRLGHRVLGLVKSLEMLQDQGKRSVPSEELTAAMNCFKAALEKANGEIEKFSNRSNICRFLTASQDKILFKDVNKNLNDVWKELSLLLQIEQRMPVSRISQGASWAQEDEQDADEDRRAFQMLRRDNEEIEASLRRLEINMKEIKETLRQYLLPKCMQEIPQEQIKEIKKEQLSGSPWILLRKNKVSTFYKGEYHRAPVTIKVFNNPQAGSIAIVRQTFNDEIKTMKKFESPNILRIFGICIDETVTPPQFSIVMEYCELGTVRELLDREEDLPLSKRIVLVLGAAQGLYWLHHSEEPELHGKIRSSNFLVTQGYQVKLAGFELRQTQTSISLKTKREKTDRVKSTAYISPQKLENIYHRYDVKSEIYSFG…
	>61622_0:0036e5 {"pub_gene_id":"MLKL", "pub_og_id":"220732at7742", "og_name":"mixed lineage kinase domain-like protein","level":7742, "description":"Mixed lineage kinase domain like pseudokinase"}
	MENLKHIITLGQVIHKQCEEMKYCKKQCRRLGHRVLGLVKSLEMLQDQGKRSVPSEELTAAMNCFKAALEEANGEIEKFSNRSNICRFLTASQDKILFKDVNKNLNDVWKELSLLLQIEQRMPVSRISQGASWAQEDEQDADEDRRAFQMLRRDNEEIEASLRRLEINMKEIKETLRQYLLPKCMQEIPQEQIKEIKKEQLSGSPWILLRKNKVSTFYKGEYHRAPVTIKVFNNPQAGSIAIVRQTFNDEIKTMKKFESPNILRIFGICIDETVTPPQFSIVMEYCELGTVRELLDREEDLPLSKRIVLVLGAAQGLYWLHHSEEPELHGKIRSSNFLVTQGYQVKLAGFELRQTQTSISLKTKREKTDRVKSTAYISPQKLENIYHRYDVKSEIYSFG…
	>61853_0:00061c {"pub_gene_id":"MLKL", "pub_og_id":"220732at7742", "og_name":"mixed lineage kinase domain-like protein","level":7742, "description":"Mixed lineage kinase domain like pseudokinase"}
	MENLKHVITLGQVIYEQCQKMTYCKKQCRRLCHRVLGLVECLEMLEDQGKRSVPSEKLTTATNRFKAALEEAIGEIEKFSNRSNICRFLKASQDKILFKDVNEKLNDVWTELSLLLQVEQRMRVSRISQGASWPQEDQQDADEDRRAFQMLRSDNEKMEASLRRLEINMKEIKETLGQSLESSSGKSPLERSRLRVKNVKAGSASGLNSDEIYELVAVKQQQQPLGEDCPSELREIIDECRAHDPSVRPSVDEILKKLSTFTK
	>74940_0:000254 {"pub_gene_id":"LOC112225121", "pub_og_id":"220732at7742", "og_name":"mixed lineage kinase domain-like protein","level":7742, "description":"mixed lineage kinase domain-like protein"}
	MDIIDPILGIAEKLYSLCGEVKANKKRCQRLGMRVKALEELVRAVKMKGLGEYPAHVENGLSELKFTLESAQDVVKKYASASYLKRILKAYDQGDDFESLNERLNDAAQVLSLALQVDQRQKLQQVFQEATRWREDEEDREIDCLELQKLLQSLAEGNKERLDTMHEKMDSTKKDVKDIKAMLETLQKPSILIQDIREIKPEELTYDMPKEPILKNDNSVLYKGEYNKFTVAIKRYTYPRSTSPSQLRSIFKKEVETMKRFESPNILRMFGICVQQEGGPNPNYLIVMEFCEKGSLREVLDSQSKLPWDRRARMSLDAAQGLYRLHQSEKKFQVHGCINSRKFLVDTGYRVKLGGLELVKTETSLKKSKDRKSCSLCYSSPEQLENINNPYNKACEMYS…
	>74940_0:0053fa {"pub_gene_id":"LOC112218188", "pub_og_id":"220732at7742", "og_name":"mixed lineage kinase domain-like protein","level":7742, "description":"mixed lineage kinase domain-like protein isoform X1"}
	MDIIDPILGIAETLYSLCSEVKANKKRCQRLAQRIKALDELVRAVKVKGLGQKPSLVKNVLCELKLTLENAQDVVKKYSCASYLKRILKAYDQGDDFGSLNERLNDAAQGLSLALQVDQSDDLLQESRETTRWREDEADRESDRLELQKLLLSLAEDTKESVDTVHEKVDSTQEDVKDIKAMLETLMKPSIFHEDIREIKPEELIYDVPKEPFIKNDNSEIFKGEYNKFTVAIKRYAYSSGTSLSQVRSVFKKEVETMKRFESPNILRMFGICVQEENGPNPNFLIVMEFCEKGSLREVLDSQRKLPWDRKARLSLDAARGLYRLHQSEEKFKVHGCINSSRFLVDAGYRVKLGGFELAKTDTSLKRTKDSSRSSLYYSSPQQLESINHKYNKECEMYS…
	>74940_0:005614 {"pub_gene_id":"LOC112219177", "pub_og_id":"220732at7742", "og_name":"mixed lineage kinase domain-like protein","level":7742, "description":"mixed lineage kinase domain-like protein"}
	MDIINPILGIAKKLYSLCAEVKANKKRCQRLAQRVKVLADAVSMVKGLGEDPAPVENSLHGLKLTLENAQDMVEKYTIAKYMNRVLKAYKQGEEFESLNMRLYDSAQVLSLALQVDHKKQLQQRFNKETRWGEDKADREIDHLELQKLLHEKVDSTQEDVKDIKAMLETLKKLSILDQDIREIKPEELIYDVPKEPFIKNDNSEIFKGEYNKFTVAIKRYAYSSGTSLSQVRSVFKKEVETMKRFESPNILRMFGICVRHAGPNPNYLIVMEFCEKGSLRAVLDSQRKLPWDRKARLSLDAAQGIYRLHQSEEKFKVHGCINSSRFLVDAGYRVKLAYFELAQTETSLKRTKDRKRRSLCYSSPQQLESVNHPYNKACEMYSFGVVLWEIATCKIPFKD…
	>75366_0:007f2f {"pub_gene_id":"mlkl", "pub_og_id":"220732at7742", "og_name":"mixed lineage kinase domain-like protein","level":7742, "description":"mixed lineage kinase domain-like protein isoform X1"}
	MDIIEPILAIAEKLYSLCEEVKANKKRCRRLAHRVLTLAELVRAVKVHGFGTEPEQVRNGLKNLKLTLESAEKVVKKYTSFSYLRRVAKAYDLGEEFSFLNERLNDAAQVLSLALQVEHRASIEKVFQEATRWREDEEDRQSDSLELRELLQSLAQESKGTNMMVDAVQKTANQTQRDVLDIKEILESLKKPHLHLQDIREIKPEELTYSVPTQPLMKNSHSELYKGTYNKFTVAIKRYSCPLCTCPSDLRSVFNKEVETMKRFESPNILRMFGICVEDENGSNPSFLIVMEYCEKGSLRQVLDSNCNLPWERKMQMCLDAAQGLYRLHQSEEKFKVHGSIRSSSFLVAAGYRVKLGGFELAKTETSLQKNKSRRSSAFHYNSPQQLQNVNHPYDKACE…
	>79684_0:0006b6 {"pub_gene_id":"Mlkl", "pub_og_id":"220732at7742", "og_name":"mixed lineage kinase domain-like protein","level":7742, "description":"mixed lineage kinase domain-like protein"}
	MDKLGQIISLGQLIYKKCEEMKHCQNQCRRLKERVCGLLEPLQSLQAQGTNNLPKNITITLDKFETVLQEARQQIEKFSKKSSIWKFVTAGNDKILFLEVNEKLRDVWEQMMLCLQVDQQSSASKASWLQEDQQDAREDETENLRALLMKVSIDVEEIKETLKQCSLQPTQKIPQEKIKEIEKEHLTSSPWTLLKKNDLSTFYRGEYHRSPVTIKVFNNPQARSVSTVRHAFHNEITTMKKFDSPNVLRIFGICIDETVKPPEFSIVMEYCELGTLRELLDEEKDLPLSVRIFLVLGAARGLYRLHHSETSKQLHKNISSSSFLVAEGYNVKLAGFELSKTQTSISQKTKHTNAERNHPTAYTSPKRLKNPYCKYKRQDEIYSFGIVLWEIVTGKIPFQ…
	>80966_0:003cdc {"pub_gene_id":"mlkl", "pub_og_id":"220732at7742", "og_name":"mixed lineage kinase domain-like protein","level":7742, "description":"mixed lineage kinase domain-like protein"}
	MDFIDPILSIATEIYGLVERVKANKNRCHRVSKRVKALEELVKSIKKSEAVRNCVEVGNALKELCITLESAQKLIKKYASANMLERILNSNSHGDEFSSVNERLNDAFQILSGAQQVQQGNMIYRVFELTSREKEDELDGKEDDQDLQKLLLEYMKDQKEKAEAMQRQFEHVKVNVEKVVEILNRPKVTSVDIRMIKPDELKYGHPKKPFMTSPATEVYKGEYRGFTVAIKRYTEPVNTSPGEVRSIFNKEVDTMKRFESPNILRMFGICVRDENGPNPEFLIVMEYCEKGSLRQLLDSDCKLSWTKKARMCLDAAQGLYRLHQTEEKCNVHGCINSYKFLVAEGYRVKLGGFELSKTETSLKKQTKDKDVRSLCYSSPQMLNDINHVYSKECEMYSFG…
	>80972_0:005778 {"pub_gene_id":"mlkl", "pub_og_id":"220732at7742", "og_name":"mixed lineage kinase domain-like protein","level":7742, "description":"mixed lineage kinase domain-like protein"}
	MDCIDPILSFAKEIYALAERVKANKKRCHRVSVRVKALEELVRSIQKSEAVRTSVEVGNALKELSITLESAQKLIKKYASANMLERILNSNTHGDEFSSVNERLNDAFQILSGAQQVEHGNLLYRVFELTSREKEDECDGKEDDKELQKLLLEYKKDQERQFEYVKVNVEKIVEILNKPKVTSVDIRMIKPDELKYGYPKTPFMTTSTSEVYKGEYRGFTVAIKRYTDPVNTSPREVRSIFNKEVDTMRRFESPNILRMFGICVRDENGPNPEFLIVMEYCEKGSLRQLLGSGCKLSWTKKARMCLDAAQGLYRLHQTEEKSNVHGCINSCKFLVAEGYRVKLGGFELSKTETSLKKQTKDKDVRSLCYSSPQMLNDVNHVYSKECEMYSFGIVLWEVA…
	>85066_0:002ce3 {"pub_gene_id":"MLKL", "pub_og_id":"220732at7742", "og_name":"mixed lineage kinase domain-like protein","level":7742, "description":"mixed lineage kinase domain-like protein"}
	MDIVERVLSVAQAIHAQFEQVKCCKHQCQRLVERIQILLEPVRILRAQPRQHISHHEEELMKKLLWALWEAQKLVMKYSQTSWIQKFLRARSAGEEFVWVNESLEDIAQGLSLLLQAEQKQAFLEAFQSKTCRRQDAEDLRDDRAFLDQVIASTEEPQGMAEEIYIDRQYMENKVDWMQSELNKVIREMERLKKVNVGKREDITEIKRDQLTFHRHLQDTESYDLYEGEYLKYPVAIKTFKRPLTTDPVKVRDIFEKEIQTLKKFESPNILRMYGICIEENDGSPCFSIVMEYCKHGTLRDVLNKQQHLSWDIRIRMALGAARGLYRLHQTGEKSRVHGCICSSKFLVAGDYCVKLSGFELCETESSIKRKAQKNWKQVSMLAYIAPENLKDITYPYKR…
	>89399_0:00058f {"pub_gene_id":"LOC109433860", "pub_og_id":"220732at7742", "og_name":"mixed lineage kinase domain-like protein","level":7742, "description":"mixed lineage kinase domain-like protein isoform X1"}
	MAPAPPPDTSFSLAEVQQRLAAGFCWVRCGARLYDLTGFLRQHPGGEQLLRARAGQDVSADLDGPPHRHSANARLWLEQYYVGELQGDPQSSTENEAAGSANTQKTDPAMEPKLKVVDWDKDLVDWQKPLLWQVGHLGEKYDEWVHQPVTRPIRLFNSNFIESLTKTVWYSVPVIWIPLVLYLSWSYYRTLAQGNVRLFTSFTTEYSVAMPESVFPGLFVLGMLFWSLVEYLIHRFLFHMKPPSKSYYLITLHFIMHGQHHKAPFDESRLVFPPAPASLVIAFFYSISQLLLPEAVGGTVFAGGLLGYVLYDMTHYYLHFGSPHTGSYLYNMKAHHVKHHFAHQKSGMDKLKDIISFGWHIYRQCEEMKYCQKQCERLKDRVRHLLECLQTLQNKGETN…
	>89462_0:000120 {"pub_gene_id":"LOC102415907", "pub_og_id":"220732at7742", "og_name":"mixed lineage kinase domain-like protein","level":7742, "description":"mixed lineage kinase domain-like protein-like"}
	MKTIGRPLQPFKSQTPLMFPYPRSKYEGDSWNLNRFHQFLPGMDQLKQIISLGQLIYNQCEEMKYCQKQCRRLGNRVQSLLQPLQMLQDQGERNLPPQITAALSRFQDALEEAKERIDKFSNKSNIQKFLTAGHDSIIFGGVNQRLSDVWEELSLLLQVDQWRHTSSLSLGVSWQQEDQQDAEEDRKAIQGLSGEDFFQVGGCTYRCIRLILENQEG
	>89462_0:003228 {"pub_gene_id":"MLKL", "pub_og_id":"220732at7742", "og_name":"mixed lineage kinase domain-like protein","level":7742, "description":"mixed lineage kinase domain-like protein isoform X1"}
	MDQLKQIISLGQLIYNQCEEMKYCQKQCRRLGNRVQSLLQPLQMLQDQGERNLPPQITAALSRFQDALEEAKERIDKFSNKSNIQKFLTAGHDSIIFGGVNQRLSDVWEELSLLLQVDQWRHTSSLSLGVSWQQEDQQDAEEDRKAIQGLSEKETVKTLLRQLEETIEAVKSWMRSESQKPKKGFPQDQIKEIKKEELPEADWILLKENESSTLYEGKYHESPVAIKVFNNSQAKDIGIVRHTFNNEIRTMKKFDSPNILRMFGICIDETVTPPQLSIVMEYCELGTLRELLDREKDLTLAKRIILAVGAARGLYRLHHSETPSELHRNISSTSFLVTKDYNVKLAGFELSKTQTSISRQTRGKAAERVSSAAYVSPQRLENVYNKYDIKAEIYSFGIV…
	>93934_0:00245c {"pub_gene_id":"MLKL", "pub_og_id":"220732at7742", "og_name":"mixed lineage kinase domain-like protein","level":7742, "description":"mixed lineage kinase domain-like protein isoform X1"}
	MDIIEKVFSIAHAIHSQFEHVKCCKHQCQRLVERIHILLEPVRVLQAQPSWWISQHEEQMLTKLLQALGEAQKLVTKYSQTSWIQKFLSARSSGEEFVWVNRSLEDIAQGLSLLLQAEQKQALLEAFQTKNCRRQDAEDLRDDKAFLDQVIASTKEPEDKNWEIQMGSQCMESKVDWMQGELNKIVRVMDSLKKVNVGKREAITEIERSQLTFRRHLQDTERYDLYEGEYLKYPVAIKTFKRPLTTDTVKVRDIFEKEIQTLKKFESPNILRMYGICIEEKDGIPCFSIVMEYCKHGTLREVLTKQRHLSWEVRIRMALGAARGLYRLHQTEEKSRLHGCICSSKFLVAGDYCVKLSGFELCETESSIKRKVNKKSLNQVYMLAYIAPENLMDVYYPYK…
	>94827_0:000b3d {"pub_gene_id":"MLKL", "pub_og_id":"220732at7742", "og_name":"mixed lineage kinase domain-like protein","level":7742, "description":"LOW QUALITY PROTEIN: mixed lineage kinase domain-like protein"}
	MDVVEKVFSVAQSIYAQLEQVKCCKHQCQRLXERSXXXXRWLRPQPAAGVPPHEEELLSKLLRALQQAHELVAKYSQASWIQKFLCARSSGEEFVRVNESLGDIAQGLSLLLQAEQKQVLLEAFQVQSCRWQDAEDLSNDRAFVDEVMASTASPPAAELPFPRQPLERQVDWMQSELSKVLHAMECLKKVDVDKREDITEIRREQLTFRRHLQDTDRYDLYEGEYLKYPVAIKTFKRPLTTDSVKVRDIFEKEIRTLKKFESPNILRMYGICIEEQGRSPCFSIVMEYCEHGTLRQVLSTQQLCWDTRLRMALGAARGLYRLHQTEKKSRLHGCINSSKFLVAGDYCVKLSGFELCETETSIKRKVKKKNWNKVSTVAYVAPENLKDIYYPYKRPYEIY…
	>94835_0:000eda {"pub_gene_id":"MLKL", "pub_og_id":"220732at7742", "og_name":"mixed lineage kinase domain-like protein","level":7742, "description":"mixed lineage kinase domain-like protein isoform X1"}
	MEIAEKVLNIAQVIYTQCEHVKYCQSQCKRLRDRIQTLMRPIKILKAQTPQQISPPVEKTLKGLLKTLEKAQELVTKYSQKTWLQKFFQASDIKEEFMQVNVCLGDAAQGLSLLLQAEQQQAFLKVFQQDTCNKEDDKDIKADKAFLEELLASSKETRDAVDDVHNSVKNVDGKVEELTQMVKMFVEESSMKKDNAGPEIAEIVIENLIKTPWTLLMETRSHVIYKGEYHKCPVAIKVFQNPVITCAITVRDIFKKEIETMKIFEHPNILRMYGICIDERESRPHFSIVMEYCRYGTLRDVLTKNPELSWDDRIQMALDVARGVYRLHHTEVKPRLHGCISSTKFFVAEGYRVKLSGFELCKTESSIKRNYKEKKSRQVSSSAYTSPQGLASLSHIYDL…
	>97097_0:000823 {"pub_gene_id":"MLKL", "pub_og_id":"220732at7742", "og_name":"mixed lineage kinase domain-like protein","level":7742, "description":"mixed lineage kinase domain-like protein"}
	MDIVERVLSVAQAIHAQFEQVKCCKHQCQRLVERIQILLEPVRILKAQPPKHISHHEEEMLKKLLWALGEAQKLVMKYSQTSWIQKFLRAHSSGEEFIWVNESLEDIAQGLSLLLQAEQKQAFLEAFQAKTCRRQDAEDLKDDKAFLDQVIASTEKPKDAAREIYIDRQCMESKVDWMQSELNKIVHVMECLKKVNVGKREDITEIEQDHLTFYRHLQDTESYDLYEGEYLKYPVAIKTFKRPLTTDPVKVRDIFEKEVQTLKKFESPNILRMYGICIEEKDGSPCFSIVMEYCKHGTLRDVLTKQRHLSWEVRIRMALGAARGLYRLHQTEEKSRLHGCICSSKFLVAGDYCVKLSGFELCETESSIKRKAKKNWKQVSMLAYAAPENLKDINYPYKR…
	>100784_0:001231 {"pub_gene_id":"MLKL", "pub_og_id":"220732at7742", "og_name":"mixed lineage kinase domain-like protein","level":7742, "description":"mixed lineage kinase domain-like protein"}
	MDIVEKIFSVAQAIHTQFEQVKCCKHQCQRLVKRIQILLEPVRILEAQSPKHISHHVAELLNKLLQALGEAQKLVMKYSQTSWIQKFLRAHSTSEEFIWVNESLEDIAQGLSLLLQAEQKQAFLEAFHEKTCRRQDAEDLRDDRAFLDQVIASTEEPEDVAGEICIDRQCMENKVDWMQSELNKIVRVMECLKKVNVDKREDITEIERDQLTFHRHMQDTESYDLYKGEYLKYPVAIKTFKRPLTTDPVKVRDIFEKEIQTLKKFESPNILRMYGICIEEKDGSPCFSIVMEYCKHGTLRDVLTKQRHLSWEVRIRMALGAARGLYRLHQTEKKSRLHGCICSSKFLVAGDYCVKLSGFELCETESSIKRKAKKNWKRVSMLAYIAPENLKDINYPYKR…
	>103695_0:0023d8 {"pub_gene_id":"MLKL", "pub_og_id":"220732at7742", "og_name":"mixed lineage kinase domain-like protein","level":7742, "description":"mixed lineage kinase domain-like protein"}
	MDVVEGILTAAKVIYDQSQQMKCCKKQKARLVHRMEMVLRPVRLLQRQPARALSADLELILQSMLGLLEEAQRLFDKYKGQNWLEKIVRAGDMLEQFADLNTRFSDVAEGLLLQLQVEQKVLACFERQVVSKESCQDLAEDKVSLKEMLKEQGADPPLEIAEIKKSLITNLTCVMEAKQYTLYKGEYYKFPVAVKVFKNPLTTDTKKVRKIFEEEIRALKRLESPCILRMYGICIDETGSIPEYSIVMEYCEQGTLREVLKREPDLSWKIRTEMASDAAAGLYRLHQTGGMCQLHRSIDSTKFLVAKGYCVKLSGFKLDQTQSSISKKSKEKVHKEVSASAYICPEGLASVNHQYNLASEMYSFGIVLWEIATGKIPFAGCSSKEIYEKVHEQKYQEPV…
	>103944_0:001cc8 {"pub_gene_id":"MLKL", "pub_og_id":"220732at7742", "og_name":"mixed lineage kinase domain-like protein","level":7742, "description":"mixed lineage kinase domain-like protein"}
	MDIMERILAVAKIIYGQYQQMKYCKKQKERLVKRMETLLRPIELLQAQSISKLSSSLKWMLQNMLDLLLEAQELFEKHNSHNMLERFMKAGEMLEEFADLNERFGDMGQGLLLQLQVEQKVLVSFEKCVVSKECCQDLAEDKVCWKEMAKGQQEGAHTEITEINKHFLTKMTFLLEMKDHILYKGEYYRSPVAVKVFKNPVTINTKKVRQIFEEEIRTLKRLESSYIVRLYGICIDESGLVPQFSIVTEFCEKGTLREVLRKEQDLPWKVRSDMASDAAAGLYRLHQTGDKCQLHHCINSSKFLVAKGYCVKLSGFKLDQTESSISRKSKDKVSREVSSLAYICPEGLASLHHPYNLASEIYSFGIVLWEIATGKLPFTGCNSQEIYKKVYKKKVQEPL…
	>105023_0:005237 {"pub_gene_id":"mlkl", "pub_og_id":"220732at7742", "og_name":"mixed lineage kinase domain-like protein","level":7742, "description":"mixed lineage kinase domain-like protein"}
	MDIATNILDLAKSIYSLVENAKANKKRCQRVSERVKALESLVKSIEQRSAVQPADDINKALNELSITLTSAYHLIKKYTMSHLVKRILMSSSHGDEFNGVNERLNDAFQNLALALQVEHGNEVYKVFELISRQKEDEVDGKEDDAELKRMLTEYGEYVEAMQRDLEEIKTSVSKIVEMLNKPSIISVKIRMIRQEDLKFDQEPPFMTTPTAMVYKGQFCGFTVAIKKYIDPSNTNPREVRSLFEKEVDTMKRFESPNILRMFGICILDENTPKPQYLIIMEYCEKGSLRAVLDSPCELSWIRKACMCLDAAQGLYRLHLTEEKSKVHGSISSSKFLVDENFRVKLGGLELAKTETSLRRMTKKKDNNVMSLCYSSPQLLNDINHTYNKECEVYSFGIVL…
	>106582_0:001183 {"pub_gene_id":"LOC101483735", "pub_og_id":"220732at7742", "og_name":"mixed lineage kinase domain-like protein","level":7742, "description":"mixed lineage kinase domain-like protein"}
	MDFVDPILSIASQIYDLVENVKANKKRCRRVCNRVKALEKLVKSIKRTPPGVEKPLRELSVTLQSAQELIRKYASANLVERILNSSNHGDEFNSVNERLNDAFQVLSGALQVEQGNMLYEVFKQTTREKEDQLDGREDDAELKTLLLDYMKDQQEKTNTMLKQFEHLKVNVEKVVEMLNKPSITSVDIRMIKPQELKYKHPKKPFMETATSEVYKGEYRGFTVAIKRYIDPVNTNLGKVQSIFNKEVDTMKRFESPNILRMFGISILGENGPNPQFFIIMEYCEKGSLRQVLDSDCRLSWIRKARMCFDAAQGLYRLHNTEEKSKVHGCINSSKFLVAEGYTVKLGGFELAKTETSLKKVKKSTNDDAIRSLCYYSPERLNNINHPYSKECEMYSFGIV…
	>106582_0:0028d6 {"pub_gene_id":"LOC106674461", "pub_og_id":"220732at7742", "og_name":"mixed lineage kinase domain-like protein","level":7742, "description":"mixed lineage kinase domain-like protein"}
	METVKPFFSAATNIYKLAKKVKANKKRCQRISVRVKALEDVVKSITEFSPEVKKAVEELILTLESTQRLIEKYTAANLVERILKSGSHGEEFDTVSERLNDAYQALCLALQSEQSKMLYEVFRQRETEDEMDGKEDDTEMTKLLMDYMKEQQEKTNTILRQLDKVVQMLNKPSFSSVAVRQIKPDELKYQHPKKPFKTTASCELYKGEYQGFPVAIKRYLDPMNTSARDVKSIFNKEVDTMKQFESPNILRMFGICIQDENGPKPQFFIIMEYCEKGSLRQVLDSDLTLTWIRKAHMCLDAARGLYRLHNTEEKWRVHGSINSSKFLVTKDYTVKLGGFRLSKTETSLKRQTEDRAVRSLCYHCPEKFHDASFSYCKEWEMYSFGIILWEIVTCKNPFE…
	>106582_0:0028df {"pub_gene_id":"LOC101466611", "pub_og_id":"220732at7742", "og_name":"mixed lineage kinase domain-like protein","level":7742, "description":"mixed lineage kinase domain-like protein isoform X1"}
	MDTLEPIWSTFSGIYTLAENVKANKKRCQRISVRVKALEDVVKSITEFSPEVKKAVEELILTLESTQRLIEKYTAANLVERILKSGSHGEEFDTVSERLNDAYQALCLALQSEQSKMLYEVFRQRETEDEMDGKEDDTEMTKLLMDYMKEQQEKTNTILRQLDKVVQMLNKPSFSSVAVRQIKPDELKYQHPKKPFKTTASCELYKGEYQGFPVAIKRYLDPMNTSARDVKSIFNKEVDTMKQFESPNILRMFGICIQDENGPKPQFFIIMEYCEKGSLRQVLDSDLTLTWIRKAHMCLDAARGLYRLHNTEEKWRVHGSINSSKFLVTKDYTVKLGGFRLSKTETSLKRQTEDRAVRSLCYHCPEKFHDASFSYCKEWEMYSFGIILWEIVTCKNPFE…
	>106582_0:002c86 {"pub_gene_id":"LOC101486616", "pub_og_id":"220732at7742", "og_name":"mixed lineage kinase domain-like protein","level":7742, "description":"mixed lineage kinase domain-like protein"}
	PKPQFFIIMEYCEKGSLRQVLDSDLTLTWIRKAHMCLDAARGLYRLHNTEEKWRVHGSINSSKFLVTKDYTVKLGGFRLSKTETSLKRQTEDRAVRSLCYHCPEKFHDASFSYCKEWEMYSFGIILWEIVTCKNPFEGFSDEKIYQKVYEEKYQEPLPDDCPAELGQLINKCRAYDCFQRPSAGVLLDKLRSVVTQLEEQQD
	>109478_0:001193 {"pub_gene_id":"MLKL", "pub_og_id":"220732at7742", "og_name":"mixed lineage kinase domain-like protein","level":7742, "description":"mixed lineage kinase domain-like protein isoform X1"}
	MVQAQPQPQRQAVLRREEGAGAQSRSAERGALEGSGHRDSGLPCGLTSTDFSAGTGSLCLAGAGLLDCAPGRVDAFGRDKGMDILKNVISCAQYVYELCEKMQHCEGQYKRLRNRIHGLLQPLQELQDRGEGNLSPGIITALNNFQAALEEAKKKIDKFSDKSFLHKFLKSGRNKELFTDVNNRLNDVYQEFSLTLQVHQWVSISSISREAWKKEDQQDAEEDWRVFQSLTAESEIIEASVEQVKNEVEKIMRRQLQKSIKAALAYKITEIKKEELSDWISLKKNEFSEVFKGKYYQSPVAIKVFNNVQTRNPGTVRHVFNNEVTTMKKFDSPNILRIFGICIDETVTPPQFSIVMEYCELGTLRELLDQKKDLTLAERIVLAVGAASGLYRLHHSEAP…
	>113540_0:004968 {"pub_gene_id":"mlkl", "pub_og_id":"220732at7742", "og_name":"mixed lineage kinase domain-like protein","level":7742, "description":"mixed lineage kinase domain-like protein"}
	MDLVDPILSIAEKLHSLCGEVKANKKRCARLGMRVAALVELVKAVKVKGPGGHPELVHRGLQELRLTLESTRKVVEKYASTGCFRRIIKAYDLGEEFEVLNERLNDSAQLLSLALQADQKEMLQRVFKETTRRTEDNEDRESDRRELEKLLQSLAQETKESVDAVHAIHEMVDSTKSDVKDIKAMLTSLKRPSIHQMDIREIKPEELTYDVPKMPFMKTATSEMYKGEYNKFTVAIKRFTCPMSHSPEQVRTVFKKEIETMRRFESPNILRMFGICVQDENGPDPNYLIVMEFCEKGNLRDVLDGQSKLSWERRARMSLDAAQGIYRLHQSEEKFKVHGSISSQKFLVDSGYRVKLGGFELAKTETSLRKNKDRKSSSIHYCSPQQLENVNHPYDKACE…
	>118200_0:002af2 {"pub_gene_id":"MLKL", "pub_og_id":"220732at7742", "og_name":"mixed lineage kinase domain-like protein","level":7742, "description":"mixed lineage kinase domain-like protein"}
	MEIVERVFSVAQAIHAQLEQVKCCKHQCQRLVERIQVLLEPVRILRAQPQKHISHHEEELLWKLLQALGEAQKLVMKYSQSSWIQKFLRARSAVEEFVWVNESLGDIAQGLSLLLQAEQKKAFLEAFQAKTCRRQDAEDLKDDRAFLDQVIASTEEPEDVAREIHTSRQCMESKVDWMQSELNKIVRVMESLKKVNVGKREDITEIQRDHLTFYRHLQATDTYDLYEGEYLKYPVAIQTFKRPLTTDPVKVRDIFVKEIQTLKKFESPNILRMYGICIEEKDGSPCFSIVMEYCKHGTLRDVLSEQPQLSWEIRIRMALGAARGLYRLHQTEEKSRLHGCICSSKFLVAGDYCVKLSGFELCETESSIKRRAKKNWNQVSMLAYIAPENLNDINCPYKR…
	>118797_0:0030d3 {"pub_gene_id":"MLKL", "pub_og_id":"220732at7742", "og_name":"mixed lineage kinase domain-like protein","level":7742, "description":"LOW QUALITY PROTEIN: mixed lineage kinase domain-like protein"}
	MDQLRQIISLVQLIYNQCEEMKYCQKQCWHLRSHVHGLLQPLQMLQAQGERNLPTEITTALKRFQAALKKPKEWIDKFSNKSNIQMFLTAGHDRILFSGVNKRLRDVWEEFSLLLQVDQRMHISSISPGAFWQQEDEXDAEEDRNVIQGLRSAKSVQRSRMFPAFGRVRLHHSETPAELHRNVSSTSFLVTKDCIVKLAGFELSKPQTSISXPTKGKEAERVNSAAYISPQRLENVYNKYDIKAEIYSFGIVLWEVATGKSPFEGCDSKKIYQLVAMDRHQEPVDKDCPSQLQEIIDDCCAYEPSRRPCVKGRAFSGLKSMGHISKFLRLSTELQTQENMIHGQYPRIGEVFPLKLLQSSKLTDVGFYQLYEASSSVVPPSPFTKDQPMRAPLFQPGAT…
	>121530_0:0036ac {"pub_gene_id":"MLKL", "pub_og_id":"220732at7742", "og_name":"mixed lineage kinase domain-like protein","level":7742, "description":"mixed lineage kinase domain-like protein"}
	MDIVERVFSVAQAIHAQFEQVKCCKHQCQRLVERIQILLEPVRILKAQPQQHISHHEEELLKKLLRTLGEAQNLVTKYSQASWIQKLLRAHSTGEEFVWLNESLEDIAQGLSLLLQAEQKQAFLEAFLEKTCRRQDAEDLRDDKAFLDQVIASTRLPKDVAEDIYIDRQCMESKVDWMQNELNKVVHVMECLKKVNVGKREDITEIERDHLIFYRHLQDTESYDLYEGEYLKYPVAIKTFKRPLTTNPEMVRDIFEKEIQTLKKFESPNILRMYGICIEEKDGSPCFSIVMEYCKHGTLRDVLTKQRHLSWEVRIRMALGAARGLYRLHQTEEKSRLHGCICSSKFLVAGDYCVKLSGFELCETESSIKRKAKKNWKHVSMVAYIAPENLRDINYPYKK…
	>125878_0:004191 {"pub_gene_id":"MLKL", "pub_og_id":"220732at7742", "og_name":"mixed lineage kinase domain-like protein","level":7742, "description":"mixed lineage kinase domain-like protein"}
	MEALGHIFAVAATIYDLCDKASSNKKQCHRLKKRIQMLVLTAESLNKQQDKSASLKTVVKEMATTLENAACWVNKYSDHAWWKRLLQANGIKEEFDLINDRLGDAATQLSLLMAAEHRGKFSRFFTENTRKKQNEKDIKEDLEELRTYLHSHVTRLETEIPNITNAISDLRSKMDEISVSCSRPNWNITEIRATDLKRGDLMLERVTHSLYRGELHHSPVAIKVFKYQNMQSEEFIRKTFESESKTMKKFECMNILRLYGIFIDNSGPETCYSLVMELCEKGTLRELLQAEPDLPWDRRVVMALDVTRALYRLHQTEVKAILHGSLSSIKFLVDEKYCVKLSGFELSKTESSIRRPPNLETRKKDRELEYIAPETWQDINEYNKHSEIYSLGVVIYEIA…
	>128390_0:002ab5 {"pub_gene_id":"MLKL", "pub_og_id":"220732at7742", "og_name":"mixed lineage kinase domain-like protein","level":7742, "description":"mixed lineage kinase domain-like protein"}
	MDIVEKVLSVAQAIHAQFEQVKCCKHQCQRLVERIQILLEPVRILRAQLPKHISHHEEELLRKLLRALGEAQKLVMKYSQTSWIQKFLRAHSAGEEFVWVNESLEDIAQGLSLLLQAEQKQAFLQAFQTKTCRRQDAEDLRDDRAFLDQVIASTEEPEDVAREIYIDRQCMERKVDWMQNELNKIVHVMDCLKKVNVGKREDITEIERDHLTFYRHLQDTESYDLYEGEYLKYPVAIKTFKRPLTTDPVKVRDIFEKEIQTLKKFESPNILRMYGICIEEKDGSPCFSIVMEYCKHGTLRDVLTKQRHLSWEVRIRMALGAARGLYRLHQTEEKSRLHGCICSSKFLVAGDYCVKLSGFELCETESSIKRKVTKHWKRVAMLAYVAPENLKDINYPYKR…
	>132908_0:003b53 {"pub_gene_id":"MLKL", "pub_og_id":"220732at7742", "og_name":"mixed lineage kinase domain-like protein","level":7742, "description":"mixed lineage kinase domain-like protein isoform X1"}
	MDTLGTVISLGQSVYKRCEEMQYCKQQCQRLKDRVHCLLKPLQILQAQEKKNLSTEITEALNHFQAVLEEAKKKINKFSNKPNTLKFLTANSDRKLFKDINQRLSDVWEELSLVFQMSQWASVLRIGQNASWQQEDEQDAEKDWRVFQSLTEIENIEASLRRLKIDIEEIMCELSVSKLQKSNKKIPEYQIKEIKMEELSQTDWTLIRKNEFGRLYKGKYHQASVAIKVFDNPQTRSSALVRDTFTNEIKTMKKFDSPNILRIFGICINETVTPPQFSIVTEYCELGTLRELLDKKKDLTLAERIVLVLGAAKGLYRMHNSESPECHKNISSTSFLVTEGYHVKLTGFKLSKTQTSISRETKRKEAKRVTSTAYVSPQRLQNVYDKYDIKAEIYSFGIV…
	>143302_0:00333c {"pub_gene_id":"MLKL", "pub_og_id":"220732at7742", "og_name":"mixed lineage kinase domain-like protein","level":7742, "description":"mixed lineage kinase domain-like protein"}
	MDQLGQIISLAKLIYNQCEKMESCQQESQRLKGHGHTLLQLLEELKAQEKGNLPDSLTSVLTRFHTALKETERQIEKFNKKSDFHKFLKAGQHKTLLNEVNQRVKDAYDELQLVLQTEQLKRISSISQGISSQQVDQQDAEDSRSGLKKTTRETPQHQIKEIKKEEITGHKWISIRENEFSTLYQGKYYESPVAIKVFHKPKDTNIGVVRETFNNEIRTMKKFDSPNILRIFGICIDETVTPPQFSIVMEYCELGTLRELLDKEKHLPFSKRFFMALGAARGLNRLHHSEAPELHRNISSTNFLVADGYHVKLAGFELSKTQTSISRETKNKKAQRVRSTAYTSPQRLENVYNKYDIKAEIYSFGIILWEIVTGKIPFEDCDSKKIYQLVAVERHQEPL…
	>144197_0:004cfc {"pub_gene_id":"LOC103372980", "pub_og_id":"220732at7742", "og_name":"mixed lineage kinase domain-like protein","level":7742, "description":"mixed lineage kinase domain-like protein"}
	MLNLIWDCVFKVKRPRVTSVDIRMIKPDELKYEHPKKPFMTTATSEVYKGEYNGFAVAIKRYMDPMNTSPGEVRSVFKKEVDTMKRFESPYILRMFGICIQDESSPEPEFLIIMEYCEKGSLRQLLAKSDCKLSWTRKARMCLDAAQGLYRLHQTEEKSNVHGYINSCKFLVAEGYRVKLGGFELSKTETSLKKQTKDEEIRSLCYSSPQMLNSINNVYSKKCEMYSFGIVLWEIATRRIPFEGHSDKDIYQKVCKERYQEPLPDDCPEPLRQLIEDCRAYDSFQRPSAGVLVDKLRSVVAQMEEKKATQL
	>144197_0:00541d {"pub_gene_id":"LOC103375169", "pub_og_id":"220732at7742", "og_name":"mixed lineage kinase domain-like protein","level":7742, "description":"mixed lineage kinase domain-like protein"}
	MNVIDPILRIASEIRNLVGRVQANKERCYRVAQRVKALEELVRPIQQRETVRTCVEVEKALKELCITLESAQELIKKYTLASWVHRILNSNNHGDEFSSVNERLNDAFQILSGALQVEQSSMLHKVFELASREKEDEMDRREDEKELQRLLLEYMKDQKEKTDAMLRQFEHVKVNVEKVVAILKRPKVTSVDIRMIKLDELKYEHPKKPFMTTATSEVYRGEYHGFAVAIKRYINPVNTSPKEVRSVFNKEVDTMKRFESPNILRMFGICVHESRPNPEFLIIMEYCEKGSLRQFLDSGCKLSWTRKARICLGAVQGLYRLHQTEEKSNVHGYINSYKFLVAEGYKIKLAGFELSKTETSLKKQTKAEDVRSPHYSSPQMLGNTNHVYSKECEMYSFGI…
	>144197_0:0057b5 {"pub_gene_id":"LOC103376343", "pub_og_id":"220732at7742", "og_name":"mixed lineage kinase domain-like protein","level":7742, "description":"mixed lineage kinase domain-like protein"}
	MDVIDPILNIATEIYCLVEKVKANKKRCRRVSQRVKALEDLVSSIQQKKAVRTCVEVEKALKELRITLESAQELIKRYTLATWVERILNSNSHGDEFSSVNERLNDAFQILSGALQVEHSNMLYKVFELTSREKEDEVDRMEDEKELQRLLLEHVKDLKEKTEAMVKQLDHVSVNVDKVVEMCADCSFHSSTNEPS
	>146911_0:0009b5 {"pub_gene_id":"MLKL", "pub_og_id":"220732at7742", "og_name":"mixed lineage kinase domain-like protein","level":7742, "description":"mixed lineage kinase domain-like protein isoform X1"}
	MDTVKNILGAAQAIYAQYERVKCCKCQSRRLVERIRILMRPIKTLQAQPTKTVSPQLEGLLQKLLRSLEKAKRLLEKYSHQNWMQKFLKASEALEEFSNVNEQLSDAAEGLSLLLQVEQVVKESFQRDVLRQENNKDFEADRVLLEEMLRNSKETRDGVDNIQCEVKQIQGKLDEVLQKLDARPRTSTADVETIEIEKRLLTKWTLLKEFESHVLYKGEYHKFPVAIKVFKNPVITSTQKVRDLFRKEIKAMKRFESPHILRMYGICIDESGPSPEFSIVTEYCEKGSLRDVLKKEPDLSWRIRIQMALHAANGLYRLHQTGDKSQLHGSINSNMFLVAEGYSVKLSGFELSQTESSLRRKHKEKKQKEISPSAYVSPQGLTSVNHIYDLPSEIYSFGI…
	>150288_0:003815 {"pub_gene_id":"mlkl", "pub_og_id":"220732at7742", "og_name":"mixed lineage kinase domain-like protein","level":7742, "description":"mixed lineage kinase domain-like protein"}
	MDFIEPILSIASAIYDLVENVKANKKRCHRVADRVKALEELVQSARKRKAILKSDVVEKGLQELTITLTSARDLIEKYTQASWVQRILKSGSHLDGFTTVNERLNDAFQVLSGALQVEHGDMIYEVFEISHRQKLDEMDSREDDAELKRLLLNYVQVQQDKMDAMMKEFEEVKTNVAKMVDILNKPSATNEVIRMIKPEELKYDFPQQPFMVTPTSEVYKGEYNGFTVAIKRFIDQADTSFSEINNVFNKEVQTMRLFESPNILRMFGICVKNKEGPYPEYLIIMEYCEKGSLRQVLDSDCKLSWMRKARMCLDAAKGLYRLHQTEAKSKVHGCINSDKFLVAEGYRVKLGGFELAKTETSLKKNRHDRQSRSLCYSPPQMLNSIDYPYSKECEVYSFG…
	>156563_0:0020f3 {"pub_gene_id":"MLKL", "pub_og_id":"220732at7742", "og_name":"mixed lineage kinase domain-like protein","level":7742, "description":"mixed lineage kinase domain-like protein"}
	MDIVERVLSVAQAIYAQFEQVKCCKHQCQRLVERIQILLEPVRILRAQPRQHISHHEEELMKKLLQALGEAQKLVMKYSQTSWIQKFLRARSTGEEFVWVNESLEDIAQGLSLLLQAEQKQAFLEAFQSKICRRQDAEDLRDDRAFLDQVIASTEEPKDVVEKIYSDREYMESKVDWMQSELNKVIREMERLKKVNVGKREDITEIKRDHLTFHRHLQDTESYDLYEGEYLKYPVAIKTFKRPLTTDPVKVRDIFEKEIQTLKKFESPNILRMYGICIEENDGSPCFSIIMEYCKHGTLRDVLNKQQHLSWDIRIRMALGAARGLYSSSSSPCWKAEAGTIHLPSPLVLLAGRDPCWAAHTAAHQPLLPRAPHSALFISGAVSCTTGFYFSFSHSLNQL…
	>175836_0:002b5a {"pub_gene_id":"MLKL", "pub_og_id":"220732at7742", "og_name":"mixed lineage kinase domain-like protein","level":7742, "description":"mixed lineage kinase domain-like protein"}
	MDVVDRILSVAQVIHSQFEQVKCCKHQCQRLVERIQILLEPVRILKAQAEKHISPHEEELLKKLLQVLGEAQKLVMKYSQTSWIQKFLTARSTCEEFVWVNESLEDIAQGLSLLLQAEQKQALLEAFQTKTCRRQDAEDLRDDRAFLDQVIACTEEPRGAAGEICTDRECVESKVDWMQSELNKIVRVMESLKKVNVGKREDITEIQRDHLTFYRHLLDTESYDLYKGEYLKYPVAIQTFKRPLTTDPAKVRDIFVKEIQTLKKFESPNILRMYGICIEEKDGSPCFSIVMEYCKHGTLRDVLTKQRHLSWEIRIRMALGAARGLYRLHQTEEKSRLHGCICSSKFLVAGDYCVKLSGFELCETESSIKRRVKKNWKQLSMLVYIAPENLKDITYPYKR…
	>176057_0:001ff4 {"pub_gene_id":"MLKL", "pub_og_id":"220732at7742", "og_name":"mixed lineage kinase domain-like protein","level":7742, "description":"LOW QUALITY PROTEIN: mixed lineage kinase domain-like protein"}
	MDIVERILSVAQAIHAQFEQVKCCKHQCQHLMERIQILLESVRILKAQPPKHISCHEEELLKKLLGALGEAQRLVIKYNQTSWIQKFLRARSTGEEFVWVNESLEDITQGLSLLLQAEQKQAFLEAFQAKTXRRQDAEDLRDDKAFLDQVIANKCTEEPEDMTRKIYADRQCMESKVDWLQSELNKIVRVMDCLKKVNVGKREDITEIKRDHLTFYKQLXDTESYNLYKGEYLKYPVAIKTFKRPLTTDTAKVRDIFEKEIQTLKKFESPNILRMYRICIEEKDGSPCFSIVMEYCKHGTLRDVLTKQRHLSWDMRIQMALGATRGLYRLHQTEKKSRLHGCICSSKFLVAGDYCVKLSGFELCETESTIKRKAKNNWKQVSMLAYIAPENLKDTNYPC…
	>176946_0:0029c3 {"pub_gene_id":"MLKL", "pub_og_id":"220732at7742", "og_name":"mixed lineage kinase domain-like protein","level":7742, "description":"mixed lineage kinase domain-like protein"}
	MDIVERILEVAKIIYGKYQNMKYCKKQKERLIKRMEILLRPIELLRAQSIRNLSPSLKWMLQDMLNLLLEAQELFDKYKSQNLLERFVKASDMLEEFADLNERFGDMGQGLLLQLQVEQKVLVSFEKCVVSKERCQDLAEDKVCWKEMLKGQQDDTHTEITEINKHFLTKMTFLMEMKDHILYKGEYYKSPVAIKVFKNPLTINTKKVRQIFEEEIRTLKSLESSYIVRLYGICIDESGPVPQFSIITEYCEKGTLRDVLKKEPDMPWKIRTEMASDAAAGLYRLHQTGDKCQLHRCINSSKFLVAKGYCVKLSGFKLDQTESSISRKKDKVPREVSSLAYICPEGLASLHHPYNLASEIYSFGIVLWEIATGKVPFAGCNSQEIYKKVYKQKVQEPLG…
	>181119_0:0020fd {"pub_gene_id":"MLKL", "pub_og_id":"220732at7742", "og_name":"mixed lineage kinase domain-like protein","level":7742, "description":"mixed lineage kinase domain-like protein"}
	MDIVERVLSVAQAIYAQFEQVKCCKHQCQRLVERIQILLEPVRILRAQPRQHISHHEEELMKKLLQALGEAQKLVMKYSQTSWIQKFLRARSTGEEFVRVNESLEDIAQGLSLLLQAEQKQAFLEAFQSKICRRQDAEDLKDDRAFLDQVIASTEEPKDVVEKIYSDREYMESKVDWMQSELNKVIREMERLKKVNVGKREDITEIKRDHLTFHRHLQDTESYDLYEGEYLKYPVAIKSFKRPLTTDPVKVRDIFEKEIQTLKKFESPNILRMYGICIEENDGSPCFSIIMEYCKHGTLRDVLNKQQHLSWDIRIRMALGAARGLYRLHQTGEKSRLHGCICSSKFLVAGDYCVKLSGFELCETESSIKRKAKKEWKQISMLAYIAPENLKDINYPYKR…
	>185453_0:00150c {"pub_gene_id":"MLKL", "pub_og_id":"220732at7742", "og_name":"mixed lineage kinase domain-like protein","level":7742, "description":"LOW QUALITY PROTEIN: mixed lineage kinase domain-like protein"}
	MDTLKQIITLGQLVYNQCEEMKCCRHQCQRLGNRIQHLLKPLQMLQDQGEKNLSVQLTDALHHFQTILEEAKMRIEKFSNKSNILKFLKARDDKILFSALNKRLEDVSQELLLVLQADQRKLILNTLHRGSWQEEDQQDAKEDMGAFXRVERQMGENIEFLLRQLEKNIETLRQYLQKPMKQLPQEQIKEIKKEQLLGAPWIELRKNEYSTLYKGEYSKCPVTIKVFNNSQSSIGLVRSTFKNEIRTMKKFDSPNILRIFGICIDETEKPTKFCIIMEHCDLGTLRELLDKEQNLEFGVRIFLALGAARGLYRLHHSAEPELHRNISSTNFLVTGGYHVKLAGFELTKTQTSISGQVKEKRAERVNSTAYFSPQVLKNVFHKYDVKAEIYSFGIVLWEI…
	>186990_0:0016f2 {"pub_gene_id":"MLKL", "pub_og_id":"220732at7742", "og_name":"mixed lineage kinase domain-like protein","level":7742, "description":"mixed lineage kinase domain-like protein"}
	MDNLRDIISFGWHIYRQCEEMKYCRKQCERLRDRVHHLLECLEKLQDLGEKNLPTEITNTVYRFQAALGEAKKQIDKYSNKSNILKFLTVEKNKRLFDDINKSLKDIWEQLSLQLQTHQYVRLLSINATACWQEEDQQDAEEDWRTFQGLSESESIEASLRQWENITKQIIKTMRQYLEKSTKKTPAYQIKEIKKEELSGSDWTLLRKTEFSTFYKGKYHQSSVAIKVFNSPQARSTEMVRQIFNNEIRTMRKFDSPNILRMFGICIDEAVTPPQFSIIMEYCELGTLRELLDMKKDLEISERILLVLGAARGLYRMHHSETTELHRNISSTSFLVTEGYQVKLTGFELSKTQTSISREREKGKKVEKVRRTAYVSPEKLKNVYNKYDIKDEIYSFGIV…
	>187382_0:0004b9 {"pub_gene_id":"MLKL", "pub_og_id":"220732at7742", "og_name":"mixed lineage kinase domain-like protein","level":7742, "description":"mixed lineage kinase domain-like protein"}
	MDIVERVFSLAQAIHAQFEHVKCCKHQCQRLMERIQILLEPVRVLEAQPAKHISHHEEKLLKKLLQVLEEAQKLVMKYSQTSWIQKFLRAHSTGEEFVWVNESLEDIAQGLSLLLQAEQKQAFLQAFQTKTCRRQDAEDLRDDRAFLDQVIASTENPEDMAGEMYIDRECVESKVDWMQSELNKIVRVMECLKKVNVGKREDITEIDRDHLTFYRHLQDTERYDLYEGEYLKYPVAIKTFKRPLTTDPAKVRDIFEKEIQTLKKFESPNILRMYGICIEEKDGSPCFSIVMEYCKHGTLRDVLTKQRHLSWDIRIRMALGAARGLYRLHQTEEKSRLHGCICSSKFLVAGDYCVKLSGFELCETESSIKRKAKKDWKQVSMLAYVAPENLKDINYPYKR…
	>188344_0:001eb6 {"pub_gene_id":"MLKL", "pub_og_id":"220732at7742", "og_name":"mixed lineage kinase domain-like protein","level":7742, "description":"mixed lineage kinase domain-like protein"}
	MDIVDRVLSVAQTIYAQFEQVKCCKHQCQRLVERIQILLEPVRILKAQLPEHISHHEEKLLKKLLQMLGEAQNLVMKYSQTSWIQKFLRARSAGEEFIWVNESLEDIAQGLSLLLQAEQKQAFLEAFQAKTCRRQDAEDLKDDKAFLDQVIASTEEPEDADGEIYIDRQCMESKVDWMQRELNKIVHVMDCLKKVNVDKREDITEIQRDHLTFYRHLQDTESYDLYEGEYLKYPVAIKTFKRPLTTDPAKVRDIFEKEIQTLKKFESPNILRMYGICIEEKDGSPCFSIVMEYCKHGTLRDVLTKQQDLSWEVRIRMALGAARGLYRLHQTEEKSRLHGCICSSKFLVAGDYCVKLSGFELCETESSIKRKAKKNWKQVSMLAYIAPENLKDINYPYKR…
	>188379_0:002993 {"pub_gene_id":"MLKL", "pub_og_id":"220732at7742", "og_name":"mixed lineage kinase domain-like protein","level":7742, "description":"LOW QUALITY PROTEIN: mixed lineage kinase domain-like protein"}
	MDIVDKVLSVAQAIHAQFEQVKCCKHQCQRLVERIQILXXXXILKAQPPKHISCHEEELLKKLLWVLREAQKLVMKYSQTSWIQKFLRAHSASEEFVWVNESLEDIAQGLSLLLQAEQKQVFLEAFQAKTCRRQDAEDLRDDRAFLDQVIASTEEPEDMAREIYIDRQCMESKVDWMQSELNKIVRVMDCLKKVNVGKREDITEIERDQLTFCRHLQDTESYDLYKGEYLKYPVAIKTFKRPLTTDPARVRDIFEKEIQTLKKFESPNILRMYGICIEEKDGSPCFSIVMEYCKHGTLRDVLTKQRHLSWEVRIRMALGAARGLYRLHQTEEKSRLHGCICSSKFLVAGDYCVKLSGFELCETESSIKRKAKKNWKQVSMLAYIAPESLKDINYPYKRP…
	>198806_0:003516 {"pub_gene_id":"MLKL", "pub_og_id":"220732at7742", "og_name":"mixed lineage kinase domain-like protein","level":7742, "description":"mixed lineage kinase domain-like protein"}
	MDIVERVLSLAQAIHAQFEQVKCCKHQCQRLVERIQILLGPVRILKAQPPKHISHHEEELLKKLLRVMREAQKLVMKYTQTSWIQKFLRAHSASEEFVWVNESLEDIAQGLSLLLQAEQKQAFLEAFQAKTRHRQDAEDLMDDRAFLDQVIASTEEPKDVSGDIYINTQSVESKVDWMQSELNQIVRVMESLKKVNVGKREDITEIGRDQLTFYRHLQDTESYDLYEGEYLKYPVAIKTFKRPLTTDPAKVRDIFEKEIQTLKKFESPNILRMYGICIEEKDGSPCFSIVMEYCKHGTLRDVLTTQQHLSWEIRIRMALGAARGLYRLHWTEEKSRLHGCICSSKFLVAGDYCVKLSGFELGETESSIKRKAKKNWKQVSMLAYVAPENLKESNYPYKK…
	>202946_0:002a3a {"pub_gene_id":"MLKL", "pub_og_id":"220732at7742", "og_name":"mixed lineage kinase domain-like protein","level":7742, "description":"mixed lineage kinase domain-like protein"}
	MDIVEKVFCLAQSIYAQFEQVKCCKHQCQRLVERIHILLEPVRVLRAQPATHISHHEEELLKKLLQALGEAQKLVTKYSQASWIQKFLRAHSSGEEFVWVNESLEDIAQGLSLLLQAEQKQAFLAAFQAKTCRWQDAEDLRNDRAFLDEVIASTKTPVDTEIYLDRQGVESRVDWMQNELNKVMHMMECLKKVNVDKREDITEIQREHLTFRRHLQDTDSYDLYEGEYLKYPVAIKTFKRPLTTDPAKVRDIFVKEIQTLKKFESPNILRMYGICIEERDRSPCFSIVMEYCEHGTLREVLTKQQQLSWEIRLRMALGAARGLYRLHQTEKKSRLHGCINSSKFLVAGDYCTKLSGFELCETESSIKRTVKKKSWNRVSMLAYVAPENLKDIYYPYKSP…
	>215358_0:002cf8 {"pub_gene_id":"mlkl", "pub_og_id":"220732at7742", "og_name":"mixed lineage kinase domain-like protein","level":7742, "description":"mixed lineage kinase domain-like protein"}
	MDYIEPILSIASEIYTLVEKVKANRERCQRLSCRVKALEKVIKETGKRQPSGEVEQALRELHITLESAKNFIEKFTSANLMKRIVNSGSHEGEFDIFNERLSDAVQVLSVFLQVEQQNVLDQVFDQTTRQKEDAVDGRKDNEELKKLLHDYMKAQEEKYEQLRIDVEKRMASLNKPSITEITTRMIKSDELKYDHPKKPFMTTPSSEVYRGEYNGFPVAIKRYTDLLNTSLRDVKSIFNKEVETMKRFESPNILRMFGISVKDEEGPSPQFLIIMEYCEKGSLRQVLDSDCKLSWTRKACMCLDAAKGLYRLHQTEEKSKVHGCINSSKFLVDKGYTVKLGGFELSKTETSLKKSIKTSTHREEGHCYYTPQKLNNINHKYSKECEIYSFGIVLWEIAT…
	>225400_0:00094e {"pub_gene_id":"L5MD40_MYODS", "pub_og_id":"220732at7742", "og_name":"mixed lineage kinase domain-like protein","level":7742, "description":"Mixed lineage kinase domain-like protein"}
	MDILKNVISAAQYVYQLCEKMQHCEGQYKRLRNRIHGLLQPLQELQARGEENLSPGIITALNNFQAALEEAKKKIDKFSDKPFLHKFLKSGKNKELFTDVNNRLTDVHQELSLALQVYQGVSISSISKEDWKQEDQQDAEEDWRAFQNLTAESEIIEALVEKGKNEVEEIMRRQLQTSIKAVLAYKVKEIKKEELSDWISLKKSEFSEVFKGKYYQSPVAIKVFNNVQTRNPGTVRCVFNNEVTTMKKFDSPNILRIFGICIDETVTPPQFSIVMEYCELGTLRELLDQKKDLTLAERIVLAVGAASGLYRLHHSKAPELHRNISSKSFLVTNNYQVKLSGFELSKTQTSISRTTKRKKEGTVNSAAYISPQRLENVFNKYDIAAEIYSFGIVLWEIVT…
	>230844_0:000b30 {"pub_gene_id":"Mlkl", "pub_og_id":"220732at7742", "og_name":"mixed lineage kinase domain-like protein","level":7742, "description":"mixed lineage kinase domain-like protein"}
	MDKLGQIISLGQLIYTKCEEMKYCRKQCQRLGKRVHGLLQPLQRLQDQGTNNLPDDITAALGHFEAVLKEARKQIEKFSNKASIWKFVTAGSDKILFQEVNERLRDVWEELLLLLQVDQWNSVSNASQRASWLQEDRQDAEEDGIESVRAILMQMRIDMEEIKETLKQRSQKPTQEIPQEQIKEIKKEHLVRIPWILLKKNNLSTLYRGEYHRSPVTIKVFNNPQAGSVGIVRHTFNNEIRTMKKFDSPNILRIFGICIDEAVKPPEFSIVMEYCELGTLRELLDKEKDLTMSVRILLVLGAAKGLYRLHHSETPQLHRNINSSSFLVTGGYDVKLAGFELSETRASISRGTKTTKAEKVSSTAYVSPQILKNVYCVYNREAEIYSFGIVLWEIVTGKI…
	>240206_0:000812 {"pub_gene_id":"MLKL", "pub_og_id":"220732at7742", "og_name":"mixed lineage kinase domain-like protein","level":7742, "description":"mixed lineage kinase domain-like protein"}
	MDIVERILSMAHAIHAQFEQVKCCKHQCQRLVERIQILLEPVRILKAQSQKHVSHHEEELLKKLLQALGEAQKLVMKYSQTSWIQKFLRAHSTTEEFAWVNESLGDVAQGLSLLLQAEQKQAFLEVFQEKTCRRQDAEDLRDDRAFLDQVMAATEEPKNAAEEFYIDRQCMESKVDWMQSELNKIVHVMECLKKANVDKREDIVEIERDHLTFYRHLQDTESFDLYEGEYLKYPVAIKTFKKPLTTDPVKVRDIFEKEVQTLKKFESPNILRMYGICIEEKDGSPCFSIVMEYCKHGTLRDVLTKQRHLSWEIRIRMALGAARGLYRLHQTEEKSRLHGCICSSKFLVAGDYCVKLSGFELCETESSIKRKAKKNWKQVSMLAYVAPENLKDINYPYKR…
	>244447_0:00143e {"pub_gene_id":"mlkl", "pub_og_id":"220732at7742", "og_name":"mixed lineage kinase domain-like protein","level":7742, "description":"mixed lineage kinase domain-like protein"}
	MDCIEPILSIASQIYTLVENVKANKNRCRRVCSRVQALEELVNSIRERKTIQTDVEKALKELCVTLRSAEQLIKKYTLSKWVERILKSGSHGEEFNSVNERLNDAFQVLSGALQVEQGNLLFKVFEQASNIDEVDGKKDNAELEKCEQLLEAMQKEFESVKYNVEKLVEILNKPRVIDEDIRMIKPDELKYEHPKRAFMKTSTSEVYRGEYRGFTVAIKRYIDPLSTSPREIRYIFDKEVETMRRFESPNILRMFGICVQNEDGPNPQFLIIMEYCEKGNLREVLDSDAKLSWTRKARMCLDAAQGLYRLHQTEVKSKVHGCITSSKFLVAEGYRVKLGGFELTKTETSLNATKEKDREIRSLGYSSPQMLNDINHVYSKECEMYSFGIVLWEISTRKK…
	>246437_0:002066 {"pub_gene_id":"MLKL", "pub_og_id":"220732at7742", "og_name":"mixed lineage kinase domain-like protein","level":7742, "description":"mixed lineage kinase domain-like protein isoform X1"}
	MNILGQIISLGQLIYTQCEKMNYCQTQCQRLGSRVRGLLSPLQMLQARGEQNLPKEITAALDRFHAVLKETQRQVDKFSSKSSVWKFIAAGQNKILFKDVNKNLSDVWEQLSLLLQVHLHLSVSTISYGASWLQEDQEDAEKDRQNFPNENNIKALLRQLEVNTNEIKEALRAWLKLNSLPKSRQEVLQVKIKEIKKEDLSGAPWRLLRENAFSTLYKGEYHKAPVAIKVFNKLPNRSIGIVRYTFNEEVSTMKKFDSPNILRVFGICIDETVTPPQFSIVMEHCELGTLRELLDKKKDLKYGERFLLVLGAARGLYRLHHTEVPVLHRNISSSSFLVTEGYHVKLAGFELSKTQSSIRQETKGKKIEKVRPTAYVSPQGLENLFHKYDIKAEIYSFGI…
	>259920_0:001819 {"pub_gene_id":"mlkl", "pub_og_id":"220732at7742", "og_name":"mixed lineage kinase domain-like protein","level":7742, "description":"mixed lineage kinase domain-like protein isoform X1"}
	MDHVETVFKLAKAIYSLCGEVKMNNKRCQRLKARIECLMEIMSNILQTHADLIKPKSLKDMVGILERARDFIESFTNKHRFSKLFQAYEIKEEFKHLNQRLNDAAIAFDLDLISEQTKLLVNTFKDKQRGEEDEQDTKDDEQYLEKIAKKVQEALHSMEERMQQTMNDGVQEIKVDLKDIKRMIESYNEKSSAYPVNDILELKIEDIEMENKPFMVADKFKYYNGMLYKFPVVIKRFLNVGFSNLKEIQKTFRNEAETMKHYESPNIVRIYGICINQKANEFLIVMEHCELGTLRDVLIGEQQLSWQTRVRMALDAASGLYRMHQSYEKFKLHCSIDSTRFLVDHSLRVKLGGLHLSKTETSIQCISTDNQKSQQIAYISPQQLYNINYKYDKPCEVYS…
	>279965_0:002351 {"pub_gene_id":"MLKL", "pub_og_id":"220732at7742", "og_name":"mixed lineage kinase domain-like protein","level":7742, "description":"mixed lineage kinase domain-like protein"}
	MDIVERVFSVAQAIHAQFEQVKCCKHQCQRLVERIQILLEPVRILRAQPANHISHHEEELLKKLLRALGEAQKLVTKYSQTSWIQKFLRAHSAGEEFVWVSESLEDIAQGLSLLLQAEQKQAFLEAFQAKICRRQDAEDLKDDKAFLDQVIASTEEPKDMDREIYIDRQCMESKVDWMQSELNKIVRVMECLKKVNVGKREDITEIQRDHLTFYRHLQDTESYDLYEGEYLKYPVAIKTFKRPLTTDPAKVRDIFEKEIQTLKKFESPNILRMYGICIEEKDGSPCFSIVMEYCKHGTLRDVLTKQRHLSWEVRIRMALGAARGLYRLHQTEEKSRLHGCISSSKFLLAEDYCVKLSGFELCETESSIKRKAKKNWRQVSMLAYVAPENLKDINYPYKR…
	>291302_0:000114 {"pub_gene_id":"MLKL", "pub_og_id":"220732at7742", "og_name":"mixed lineage kinase domain-like protein","level":7742, "description":"mixed lineage kinase domain-like protein"}
	MDKLGDVISLGWCVYKQCEMVQDCKKQCQRLRTRIHGLLQPLQMLQARGEGNLPAKITTALNNFQDVLEEAEKQIEKFSNKSYIHKSLTSGKDKRLFKDVNERLNDVHKELSLLLQVYQWAPASSISQEVSWEQEDQQDAEEDWRVFRSLTGSAIIEASMEQLKNDVEKIMETNRKKIIETVRHYLQSFMKKVPDYKIKEIEKEELSEPDWTLLRENEFSKVFKGKYHQSPVAIKVFNNVNPRNIGRVRQTFKNEIITMKKFDSPNILRIFGICIDEAVTPPQFSIVMEYCELGTLRELLDQKKDLKLAERIVLAVGAARGLYRLHHSEPPELHRNISSRSFLVTNGYQVKLSGLELRETQTSISRTTKRQKTERVRSTAYISPQILENVFDRYDIKAE…
	>1841481_0:003e37 {"pub_gene_id":"mlkl", "pub_og_id":"220732at7742", "og_name":"mixed lineage kinase domain-like protein","level":7742, "description":"mixed lineage kinase domain-like protein"}
	MDYVEPILTIVSEIYTLIQNVKANKKSCRRVFGRVQSLEQLVKSIQQRGTVQVSDDVEKALKELNGVLKSAQTIIDKYASSNWVKLILKSSSHKEEFIIVNERLNETFQLLSGALQLEQGNALYMVYVEVSKKKDDEDAGTEDDAELKDLLLENMREQQEKLDAIKSDVEKLIEIMNTPRKAEDNQMIRQSDLQYERKPFMKTATSEVYKGKYHGFEVAIKRYTEPVNKSPREIRAFFEREVKTMKQFQSPNILRMYGISVRDEDGPNPQFLVVTEYCELGSLRQVLDSNVELSWAKKAQMCLDAALGLYQLHHTGEKSRIHGCITSSKFLVAENYRVKLGGFELAKTETSLKRSKTVESRSSCYESPQKLNDINYEYSDKCEIYSFGIVLWEIVTRKI…
	>303518_0:003c88 {"pub_gene_id":"LOC102197692", "pub_og_id":"220732at7742", "og_name":"mixed lineage kinase domain-like protein","level":7742, "description":"mixed lineage kinase domain-like protein"}
	MDTLEPIWSTFSGIYTLAENVKANKKRCQRISVRVKALEDVVKSITEFSPEVKKAVEELILTLESTQRLIEKYTAANLVERILKWGSHGEEFDTVSERLNDAYQALCLALQSEQSKMLYEVFRQRETEDEMDGKEDDTEMTKLLMDYMKEQQEKTNTILEQLDKVVQMLNKPSFSSVAVRQIKPDELKYQHPKKPFKTTASCELYKGEYQGFPVAIKRYLDPMNTSARDVKSIFNKEVDTMKQFDSPNILRMFGICIQDENGERVNTEVHIFWSEHLYLSQT
	>303518_0:0058c9 {"pub_gene_id":"LOC102208508", "pub_og_id":"220732at7742", "og_name":"mixed lineage kinase domain-like protein","level":7742, "description":"mixed lineage kinase domain-like protein"}
	PKPQFFIIMEYCEKGSLRQVLDSDLTLTWIRKAHMCLDAARGLYRLHNTEEKWRVHGSINSSKFLVTKHYTVKLGGFRLSKTETSLKRQTEDRAVRSLCYHCPEKFHDASFSYCKEWEMYSFGIILWEIVTCKNPFEGFSDEKIYQEVYEEKYQEPLPDDCPAELGQLINECRAYDGFQRPSAGVLLDKLRSVVTQLEEQQD
	>307959_0:0058ba {"pub_gene_id":"mlkl", "pub_og_id":"220732at7742", "og_name":"mixed lineage kinase domain-like protein","level":7742, "description":"mixed lineage kinase domain-like protein isoform X1"}
	MDIIEPILAIAEKLYSLCEEVKANKKRCRRLAHRVSTLAGLVRAVKVHGFGTEPEQVRNGLENLKLTLESAEKVVKKYTSFSYLRRVAKAYDLGEEFSFLNERLNDAAQVLSLALQVEHRASIEKVFQEATRRREDEEDRQSDSLELRELLQSLAQESKGTNMMVDAVQKTVDQTQRDVLDIKEILESLKKPHLHLQDIREIKQEELTYSVPTQPLMKCSHSELYKGMYNKFTVAIKRYSCPLCTCPSDLRSVFNKEVETMKRFESPNILRMFGICVKDENGPNPSFLIVMEYCEKGSLRQVLDSNCNLPWERKMQMCLDAAQGLYRLHQSEEKFKVHGSIRSSSFLVAAGYRVKLGGFELAKTETSLQKNKSRRSSAFHYNSPQQLQNINHPYDKACE…
	>321398_0:0021c4 {"pub_gene_id":"MLKL", "pub_og_id":"220732at7742", "og_name":"mixed lineage kinase domain-like protein","level":7742, "description":"mixed lineage kinase domain-like protein"}
	MDIVERVLSVAQAIHTQFEQVKCCKHQCQRLVERIQILLEPVRILRAQPRQHISHHEEELLKKLLRVLGEAEKLVMKYSQTSWIQKFLRARSTGEEFVWVNESLEDIAQGLSLLLQAEQKQAFLEVFQAKMCRRQDAEDLRDDRAFLDQVIASTEEPEEVAEEIYIGSQCVESKVDWMQRELNKIVREMERLKKVNVGKREDITEIKRDHLTLYRHLQDTESYDLYEGEYLKYPVAIKTFKRPLTTDPVKVRDIFEKEIQTLKKFESPNILRMYGICIEENDGSPCFSIVMEYCKHGTLRDVLNTQQHLSWDIRIRMALGAARGLYRLHQTEEKSRLHGCICSSKFLVAGDYCVKLSGFELCETESSIKRKAKKNWKQVYMLAYIAPENMKDINYPYKR…
	>328815_0:00055a {"pub_gene_id":"MLKL", "pub_og_id":"220732at7742", "og_name":"mixed lineage kinase domain-like protein","level":7742, "description":"mixed lineage kinase domain-like protein"}
	MDIVERVLSVAQAIHAQFEQVKCCKHQCQRLVERIQILLEPVRILRAQPRQHISHHEEELLKKLLRVLGEAEKLVMKYSQTSWIQKFLRARSTGEEFVWVNESLEDIAQGLSLLLQAEQKQAFLEVFQAKTCRRQDAEDLRDDRAFLDQVIASTEEPEEVVEEIYIGSQCVESKVDWMQRELNKIVREMERLKKVNVGKREDITEIKRDHLTLYRHLQDTESYDLYEGEYLKYPVAIKTFKRPLTTDPVKVRDIFEKEVQTLKKFESPNILRMYGICIEENDGSPCFSIVMEYCKHGTLRDVLNTQQHLGWDIRIRMALGAARGLYRLHQTGEKSRLHGCICSSKFLVAGDYCVKLSGFELCETESSIKRKAKKNWKQVYMLAYIAPENMKDINYPYKR…
	>336983_0:00127b {"pub_gene_id":"MLKL", "pub_og_id":"220732at7742", "og_name":"mixed lineage kinase domain-like protein","level":7742, "description":"mixed lineage kinase domain-like protein"}
	MLPAFGCVRLHHSEEPELHGKIRSSNFLVTQGYQVKLAVFELTKTQTSISLKTKREKTDRVKSTAYILPQKLEKIHRRYDVKSEIYSFGIVLWEIVTGRIPFQDCNSEEIYELVVVKQQQEPLGEDCPSELREIIDECRAHDPSVRPSVDEILKKLSIFTK
	>345164_0:003745 {"pub_gene_id":"MLKL", "pub_og_id":"220732at7742", "og_name":"mixed lineage kinase domain-like protein","level":7742, "description":"mixed lineage kinase domain-like protein"}
	MDIVERVFSVAQAIHAQFEQVKCCKHQCQRLVERIQILLEPVRILQAQPRKHISHHEEELLKKLLRVLGEAQKLVIKYSQASWIQKFLRAHSAGEEFVWVNESLEDIAQGLSLLLQAEQKQAFLESFQPKTCRRQDAEDLRDDRAFLDQVIASTEEPEDAPGEIYINRQCMESKVDWMQHELNKIVRVMECLKKVNVDKREDITEIEPHQLTFYRHLQDTDSYDLYEGEYLKYPVAIKTFKRPLTTDSAKVRDIFEKEIQTLKKFESPNILRMYGICIEEKDGSPCFSIIMEYCKHGTLRDVLTKHRHLSWDIRIRMALGAARGLYRLHQTGEKSRLHGCICSSKFLVAGDYCVKLSGFELCETESSIKRRVKKNWKQVSMLAYIAPENLKDINYPYKR…
	>379532_0:0011db {"pub_gene_id":"MLKL", "pub_og_id":"220732at7742", "og_name":"mixed lineage kinase domain-like protein","level":7742, "description":"mixed lineage kinase domain-like protein"}
	MERLGQIISLCNLIYKKCEEMKYCQRQCRRLGERVLSLLPALEMLQKQVNGNLPPEEVTAALDRFQAALEEAKKQIEKFKDKAKMWKFLLSGQNKILFKEVNEKLSDAREALSLLLQADQRMSALSVSRRASWLREDQGDAEEDLRAFQILRKTETIEASLRQLESTMKEIKETLRQYLPPKPTHKIPPEEVKEIKKEELTGSPWILLKEDEFSTLYKGEYHRSQVSIKVFNKPQAKSIGAVRDTFSNEIKTMKKFDSPNVLRIFGICIDETATPPQFSIVMEYCELGTLRELLDKEKELTFGVRVVLVLGAARGLYRLHHSANPTLHRKISSSSFLVTAGYEVKVSAFQGALQVRPASVSWFSFSFGIVLWEIATGKIPFEGCDSKMIRQLVVGKRQL…
	>419612_0:0016a4 {"pub_gene_id":"MLKL", "pub_og_id":"220732at7742", "og_name":"mixed lineage kinase domain-like protein","level":7742, "description":"mixed lineage kinase domain-like protein"}
	MDQLGQIISLGQLIYKQTEEMKYCQKQCQRLGNRVHGLLQPLQMLQAQGERNLSPQITIALSHFQAALEEAKERIDKFSNKSNIHKFLTAGQDRILFSGVNKSLRDAWEELSLLLQVHQWRHTSSISPGAAWQQEDQQDAEEDRQVIERLRSGNEIIETLRQLENTMKETTETVRSWMRSDSQKPKNILEDQIKEIKKEELPEADWILRRENELSTLYEGEYHKSPVAIKVFKPRDIGIVRHTFNNEIRTMKKFDSPNILRMFGICIDETVTPSQLSIVMEYCERGTLRELLDKEKDLTLAMRIILVLGAARGLYRLHHSETPAELHRNISSTSFLVTKDYKVKLAGFELSKTQTSISRQTKGKEAERVSSAVYVSPQRLKNVYDKYDIKAEIYSFGIV…
	>482537_0:001898 {"pub_gene_id":"MLKL", "pub_og_id":"220732at7742", "og_name":"mixed lineage kinase domain-like protein","level":7742, "description":"mixed lineage kinase domain-like protein isoform X1"}
	MDKLQYIISLGNFIYKQCEDMKYCQKQCQRLGNRVHGLLQPLQMLQNQEKRNLPREEKINSALNHFEAALEEAKRQIEKFRNESNIRKFIKAGHNKMIFSDVNERLRDVWEELLLLLQADQWKFVSSISQGASWPQEDQQDAEEDFQSDYEKIEASLRLLTINVEEIKETLRQLSLDLPRRPVEQIPQYQIKEIKKQQISEWTLLRKNEFSTLYKGKYYESTVTIKVFNKPQARSIGVVRRTFNNEIRTMKKFDSPNILRIFGICIDETVSPPQFSIIMEYCELGTLRELLDKEKDLTFGVRIALILGAARGLNRLHHSETPELHRNISSASFLVTNGYQVKLAGFELSKTQTSISRETKEKTEIVNSAAYVSPQGLENVFHKYDIKAEIYSFGIVLWE…
	>591936_0:0055e2 {"pub_gene_id":"MLKL", "pub_og_id":"220732at7742", "og_name":"mixed lineage kinase domain-like protein","level":7742, "description":"mixed lineage kinase domain-like protein isoform X1"}
	MENLKHIITLGQVIHKRCEEMKYCKKQCRRLGHRVLGLVKSLEMLQDQGKRSVPSEELTAAMNHFKAALEEASGEIEKFSNRSNICRFLTASQDKILFKDVNKNLNDVWKELSLLLQIEQRMPVSRISQGASWAQEDQQDADEDRRAFQMLRRDNEGIEASLRRLEINMKEIKETLRQYLLPKGMQEIPQEQIKEIKKEQLSGSPWILLRKNKVSTFYKGEYHRAPVTIKVFNNPQAGSIAIVRQTFNDEIKTMKKFESPNILRIFGICIDETVTPPQFSIVMEYCELGTLRELLDREEDLSLSKRIVLVLGAAQGLYWLHHSEEPELHGKIRSSNFLVTQGYQVKLAGFELRETQTSISLKTKREKTDRVKSTAYISPQKLENIYHRYDVKSEIYSFG…
	>885580_0:001552 {"pub_gene_id":"Mlkl", "pub_og_id":"220732at7742", "og_name":"mixed lineage kinase domain-like protein","level":7742, "description":"LOW QUALITY PROTEIN: mixed lineage kinase domain-like protein"}
	MIHAYNPRTPVAEDGGLPQHTNTDVLHFSTSDSEGNHYNKNMEATLRWLEVDLKXIKETLSRTNKIKEEELLGFPWTLLRQSEFSKLYKGAYHXVAIKIFNKLXTKCIGKVKEHFXTETSALKKSHSPNNLHICEVCIVETGSLPQFSMVTEYCECSTLKEVLDKERDLSLGLCVLLLLGAAKGLYRLHHCKALPLHRNSSSSSFLVTAGYEVKLTGFEMRETQTSISQKTKGIEQSNPTEYFSPQNLENLLCEKDTIAKIYSFGIVLWEIATGKIPXGWAFKEICQLVFKNPQQDLLREDYPPQLXEVTDEFRASEPSGQPSGDEILEKTVDFCCVACKNLKQRVLDKRLKETQTGHL
	>932674_0:001f5a {"pub_gene_id":"MLKL", "pub_og_id":"220732at7742", "og_name":"mixed lineage kinase domain-like protein","level":7742, "description":"mixed lineage kinase domain-like protein"}
	MDIVERVLSVAQAIHAQFEQVKCCKHQCQRLVERIQILLEPVRILRAQPRQHISHHEEELMKKLLWALWEAQKLVMKYSQTSWIQKFLRARSAGEEFVWVNESLEDIAQGLSLLLQAEQKQAFLEAFQSKTCRRQDAEDLRDDRAFLDQVIASTEEPQGMAEEIYIDRQYMENKVDWMQSELNKVIREMERLKKVNVGKREDITEIKRDQLTFHRHLQDTESYDLYEGEYLKYPVAIKTFKRPLTTDPVKVRDIFEKEIQTLKKFESPNILRMYGICIEENDGSPCFSIVMEYCKHGTLRDVLNKQQHLSWDIRIRMALGAARGLYRLHQTGEKSRVHGCICSSKFLVAGDYCVKLSGFELCETESSIKRKAQKNWKQVSMLAYIAPENLKDITYPYKR…
	>1026970_0:004927 {"pub_gene_id":"Mlkl", "pub_og_id":"220732at7742", "og_name":"mixed lineage kinase domain-like protein","level":7742, "description":"LOW QUALITY PROTEIN: mixed lineage kinase domain-like protein"}
	MDKLGQIISLGQLIYTQCEEMRYCRRQCQRLGKRVHGLLQPLQGLQDQGKNLSADVMASLDHFEAVLKEAKRQIEKFNNKSSIWKFITAGNDKVAFREVNGRLRDVXEELLLLLQIDQRMLVSNISQGAVWPQEDQQDAEEDQXVFQRLIREYEHMHALLMGLKISVKEIQDTLNQSLEXSSGKLPLGRSHLKVKNLKAGSAGVGLGCDSKKIYELVAEDQKQEPVGEDCPSLLRGIIDECRAYEPSARPSVDGILGKLSTFN
	>1415176_0:003d12 {"pub_gene_id":"MLKL", "pub_og_id":"220732at7742", "og_name":"mixed lineage kinase domain-like protein","level":7742, "description":"mixed lineage kinase domain-like protein"}
	MEVVEKVLSVAHIIYAQCEQVKCCKHQCRRLVSRVHILLRPVEVLRAQPPKQISSQVEETLQQLLETLEKAQELVKKYSQTNWLQKFLKASDVMEGFARVNERLGDAAQGLSLLLQAEHKQSFLETFQRDTCSREDSQDTKDDKALWEELLTRSTATKDAVDNVHNDVRHVGTKVEDVGSRVEEVRQMMQKLQDAVMKKDNAVPREEITEIRMEDLTKTSWTFLMDSKSHTLYKGEFYKYPVAIKVFKNPVITSTEKVREIFRKEIETMKKFESPNILRMYGICIDERGSSPCFSIVMEYCEKGTLRDVLTRKPQLPWETRIRMALDAARGLYRLHQTGEKSKLHGCINSTKFLVAKGYCVKLSGFELSKTESSIKRSCKKKLTDVPASAYISPLGLAS…
	>1608454_0:003b48 {"pub_gene_id":"mlkl", "pub_og_id":"220732at7742", "og_name":"mixed lineage kinase domain-like protein","level":7742, "description":"mixed lineage kinase domain-like protein"}
	MDIIEPILAIAEKLYSLCEEVKANKKRCRRLAHRVSTLAGLVRAVKVHGFGTEPKQVRNGLENLKLTLESAEKVVKKYTSFSYLRRVAKAYDLGEEFSFLNERLNDAAQVLSLALQVEHRASIEKVFQEATRRREDEEDRQSDSLELRELLQSLAQESKGTNMMVDAVQKTADQTQRDVLDIKEILESLKKPHLHLQDIREIKPEELTYSVPTQPLMKCSHSELYKGTYNKFTVAIKRYSCPLCTCPSDLRSVFNKEVETMKRFESPNILRMFGICVEDENGPNPSFLIVMEYCEKGSLRQVLESNCNLPWERKMQMCLDAAQGLYRLHQSEEKFKVHGSIRSSSFLVAAGYRVKLGGFELAKTETSLQKNKSRRSSAFHYNSPQQLQNVNHPYDKACE…
	>1676925_0:003e24 {"pub_gene_id":"mlkl", "pub_og_id":"220732at7742", "og_name":"mixed lineage kinase domain-like protein","level":7742, "description":"mixed lineage kinase domain-like protein isoform X1"}
	MDVIDPIITIAEKLHAMCKEVKANKERCKRLDQRVAALVHVVKIVKVHGLGPDPESVKKSLHDLKRTLMSAQHVVKNFLSTGCLKRIWKAFKLSEEFESLNMELNDAAQVLSLALQIDQRQRLENIFQEVRCMKEDAEDREVDDLDLEKLLESLEEMKESVDAVHDIAKSTSEDVKDIKASLESLRKSSIQQKDIREIEPDKLSYSIPMIPIVKSTTSELFKGEYNKFTVAIKRFTCQSSPDEIRRIFTKEVETMRRFESPNVLRMFGICVEDERGPSPNYLIVMEFCEKGSLRQVLDGQSRLPWDRRARMSLDAAQGIYRLHQSEAKFKVHGCVSSSKFLVDAGYRVKLGGFELAKTETSLKNNKDKKGSSIIYCSPQQIENVNHPYDKNCEIYSFGI…
	>1737458_0:001371 {"pub_gene_id":"MLKL", "pub_og_id":"220732at7742", "og_name":"mixed lineage kinase domain-like protein","level":7742, "description":"Mixed lineage kinase domain like pseudokinase"}
	MENLKHIITFGQDIYKRCEEMKYCKKQCQRLGNRVLGLVKSLEMLQDQGNRRVPSEKLTTAMNRFKAALEEADGEIDNFSKKSNIWRFLTTSQDKILFKDVNEKLNDVWKELSLLLQVEQHLSVSHISQGASWAQEDQQDAAEDRRAFQMLRRDNENIEASLRRLEIDMKEIKETLRQYLPPKCMQETLQEQVKEIKKEQLSGSPWILLSENEVSTVYKGEYHRAPVAIKVFKKPRAGSIVMVRQAFNDEIKTVKKFESPNILRIFGICIDETVTPTQFSIVMEYCERGTLRELLDREEDLTLGKRMVLILGAAQGLYRLHHSEAPELHRKIRSSNFLVTEGYQVKLAGFELRKTQTSISLKATRKKTEAVKSTAYISPQKLEDIYYLYDIKCEIYSFG…
	>1868482_0:003c11 {"pub_gene_id":"MLKL", "pub_og_id":"220732at7742", "og_name":"mixed lineage kinase domain-like protein","level":7742, "description":"mixed lineage kinase domain-like protein"}
	MDKLTNIISLAQFICNQCEEMKYCKRQCQRLKDRVHGLVQPLKELQEKKNSEVSSEKLTTTLNRFEDALEKAKKKIEEYGNKSNILKFLTAGHDKILFRDVNEQLDDVRGELLLLLMVCQPKPGDSWQKEDQEDAAEDKRTFQRLRRGNESIDATFRRLDVHVKEIEKIKEDLRQYIAQKPVQKIPQYQIKEIKKEHLLGSSWTMLRKNEFSTLYKAEYHKSLVAIKEFKTSKDSSSEIVKETFKNEIRTMKKFDSPNILRIFGICIDETETPPQYFMVMEYCEFGTLRELLDKKKSLEFAERIALVLGAAQGLYRLHHSETPELHRNINSTSFLVAEGYKVKLAGFELSKTQTSINREIKQKKAKNVNSSAYISPQGLENVFHKYDIKAEIYSFGIVL…
Figure 1E
Figure 1F
Figure 1G	all original fields and aspect ratios - not cropped
	scale bar embedded in each image located bottom right of each picture
[truncated: 73 more columns]

## Sheet: Figure 2.
Figure 2
Figure 2A	original picture reflected horizontally -
Figure 2B	original uncropped pictures with embedded scale bar circled in red
Figures 2C and 2D	all original fields and aspect ratios - not cropped
	scale bar embedded in each image located top left of each picture
Figure 2E and F
File Name: C:\Documents and Settings\bandala.WEHI\Desktop\Maria 230317.rbx					- note - removed all * to get corrected dilution - these values may not be as accurate as they are out of standard range
Acquisition Date: 23-Mar-2017, 07:13 PM					- any values that were OOR< were replaced with the lowest value recorded for that cytokine and are highlighted yellow
Reader Serial Number: LX10008004401					- took mean of all wt/wt values and used this to get 'fold change over mean of Wt/Wt' value, for all genotypes
Plate ID:
RP1 PMT (Volts): 580.95
RP1 Target: 3659
		Mo IL-1a (53)	Mo IL-1b (19)	Mo IL-2 (36)	Mo IL-3 (18)	Mo IL-4 (39)	Mo IL-5 (52)	Mo IL-6 (38)	Mo IL-9 (33)	Mo IL-10 (56)	Mo IL-12(p40) (76)	Mo IL-12(p70) (78)	Mo IL-13 (37)	Mo IL-17 (72)	Mo Eotaxin (74)	Mo G-CSF (54)	Mo GM-CSF (73)	Mo IFN-g (34)	Mo KC (57)	Mo MCP-1 (51)	Mo MIP-1a (77)	Mo MIP-1b (75)	Mo RANTES (55)	Mo TNF-a (21)
Type	Well	Obs Conc	Obs Conc	Obs Conc	Obs Conc	Obs Conc	Obs Conc	Obs Conc	Obs Conc	Obs Conc	Obs Conc	Obs Conc	Obs Conc	Obs Conc	Obs Conc	Obs Conc	Obs Conc	Obs Conc	Obs Conc	Obs Conc	Obs Conc	Obs Conc	Obs Conc	Obs Conc
B	H12
S1	A1,A2	18175.2	63006.9	43101.2	19817.3	36524.1	19552	15805.7	47211.7	19692.2	26041.6	52848	43242.5	26329.9	67115.6	54768.1	18233.5	14107.6	20552.2	32809.2	22925.8	10202.3	19989.5	55140.6
S2	B1,B2	11568.5	31131.3	35331.8	10029.3	OOR >	14353.4	12454.1	23380.4	9830.45	12823	25797	21532.1	30392.3	32249.1	53908.4	15116.4	6206.82	32741	15841	6838.65	5096.58	9588.88	27462.8
S3	C1,C2	5089.73	15783.4	13780.3	4961.1	37192.6	6553.86	5017.28	11935.3	4946.77	6549.95	13299.3	10991.9	11125	16481.2	18435.3	6357.41	3506.2	7849.64	8216.84	3738.48	2540.39	5002.68	13968.1
S4	D1,D2	2672.63	7809.8	7000.29	2543.1	15586.4	3371.92	2695.36	5776.99	2437.63	3206.84	6583.88	5313.63	5544.58	9339.35	9898.16	3279.85	1617.62	4178.74	3938.57	1812.59	1296.6	2456.5	6784.42
S5	E1,E2	1300.52	3839.41	3551.76	1216.42	8206.9	1619.74	1265.28	3043.2	1228.45	1614.34	3227.11	2609.52	2838.54	3569.52	4828.85	1586.03	807.16	2047.6	2055.91	911.89	606.23	1160.19	3389.5
S6	F1,F2	653.06	2206.39	1817.26	630.86	4219.42	851.1	670.64	2153.4	630.28	825.11	1636.08	1522.67	1387.62	1464.77	2418.72	860.9	430.66	1034.25	1155.67	475.2	360.83	659.88	1957.37
S7	G1,G2	330.61	832.83	851.13	318.46	1959.51	404.45	318.08	OOR <	306.69	396.38	857.24	672.61	695.63	1701.42	1205.31	OOR <	202.16	513.05	OOR <	214.45	135.27	326.32	562.21
S8	H1,H2	162.43	OOR <	450.78	151.42	1026.72	209.01	165.45	OOR <	131.04	204.56	380.21	147.83	350.22	585.19	606.39	397.54	103.76	258.18	OOR <	123.11	76.63	97.33	562.21
X1	A3	951.51	2747.55	233.51	168.65	650.59	2480.63	1167.41	OOR <	596.14	1658.9	957.54	1225.21	322.52	3884.93	9908.01	806.17	140.32	3164.59	6622.84	323.47	1696.89	810.7	2067.6
X2	A4	650.3	2382.94	307.73	168.65	650.59	1943.33	744.22	OOR <	596.14	741.1	743.73	1416.52	375.83	3240.33	7551.56	662.95	147.87	2051.87	6209.71	273.55	1343.3	954.07	2396.19
X3	A5	626.13	2001.66	261.16	132.29	591.76	1374.76	684.94	OOR <	503.39	607.24	679.97	1324.73	355.5	3240.33	7547.85	479.34	60.47	2109.34	5333.81	248.93	1050.24	876.2	1919.1
X4	A6	662.62	2747.55	381.36	151.42	621.87	3087.25	1156.38	OOR <	786.64	1201.81	921.19	1225.21	333.89	6088.34	13965.8	952.19	161.77	1686.41	6626.75	379.27	1523.94	795.75	2456.25
X5	A7	636.23	2297.56	233.51	151.42	591.76	2057.39	906.05	OOR <	698.81	959.81	645.74	1115.72	298.44	4482.3	14812.8	806.17	191.61	1162.84	6565.83	370.52	2027.46	548.06	1757.02
X6	A8	565.27	2681.26	247.81	168.65	621.87	1934.68	689.16	OOR <	636.86	1322.39	485.24	1324.73	310.72	4482.3	9878.84	704.87	132.27	1897.86	6114.14	321.45	1718.09	598.28	1757.02
X7	A9	277.81	OOR <	29.07	OOR <	451.71	1168.39	388.05	OOR <	OOR <	843.76	OOR <	415.27	115.35	OOR <	4374.75	OOR <	91.95	781.37	3251.83	42.28	493.5	287.04	OOR <
X8	A10	710.29	1884.32	233.51	46.01	526.4	1064.04	997.2	OOR <	335.21	448.34	830.3	992.67	209.51	OOR <	7551.56	OOR <	60.47	1674	5267.35	333.38	1567.8	759.36	799.08
X9	A11	659.91	1421.73	233.51	213.01	621.87	1727.13	1154.8	OOR <	1502.94	1843.88	645.74	1115.72	272.15	5835.69	15408.7	775.52	123.61	511.01	12986.6	323.47	1249.16	646.85	1576.9
X10	A12	273.33	2463.38	261.16	67.25	451.71	318.02	185.15	888.64	274.77	1181.43	314.63	992.67	257.97	OOR <	782.06	OOR <	OOR <	417.67	1267.07	107.03	493.5	471.59	OOR <
X11	B3	931.2	1884.32	307.73	110.38	560.03	427.65	256.02	OOR <	467.77	1660.66	679.97	992.67	285.61	1701.42	934.63	614.37	60.47	1112.37	1749.39	117.98	707.29	568.06	1125.07
X12	B4	1235.56	1752.91	285.61	67.25	490.48	360.42	124.83	OOR <	335.21	1354.87	843.88	672.61	298.44	OOR <	799.56	360.05	48.9	729.06	1971.37	117.98	640.98	590.91	1125.07
X13	B5	424.96	1602.01	233.51	83.79	490.48	318.02	172.3	OOR <	385.23	1170.32	380.21	992.67	278.96	1701.42	816.68	555.7	OOR <	511.01	1514.74	117.98	570.22	500.33	799.08
X14	B6	639.08	1884.32	261.16	110.38	526.4	378.98	197.07	OOR <	428.77	863.08	435.93	992.67	339.42	1701.42	1089.92	360.05	60.47	703.49	1442.1	94.9	606.23	726.26	1576.9
X15	B7	446.47	1602.01	247.81	110.38	591.76	412.41	185.15	OOR <	335.21	686.14	529.96	672.61	360.69	1701.42	1051.73	360.05	78.06	627.02	1580.58	94.9	493.5	623.18	1371.22
X16	B8	519.16	1190.17	201.12	OOR <	490.48	OOR <	197.07	OOR <	OOR <	560.43	314.63	672.61	209.51	OOR <	1689.93	OOR <	OOR <	591.84	1442.1	OOR <	408.19	490.99	1125.07
X17	B9	45.29	OOR <	OOR <	OOR <	409.29	OOR <	OOR <	OOR <	OOR <	396.38	OOR <	OOR <	74.22	OOR <	365.37	OOR <	OOR <	235.55	OOR <	OOR <	179.33	97.33	OOR <
X18	B10	483.64	2463.38	201.12	46.01	560.03	527.49	228.7	OOR <	467.77	680.81	529.96	1115.72	463.91	OOR <	2224.59	614.37	91.95	794.82	1697.06	109.87	570.22	509.44	1757.02
X19	B11	370.84	1884.32	160.54	83.79	526.4	318.02	185.15	OOR <	193.06	989.12	230.77	992.67	226.86	1208.27	645.57	OOR <	78.06	417.67	1267.07	25.06	493.5	429.29	1125.07
X20	B12	439.46	1190.17	273.72	83.79	526.4	318.02	208.22	OOR <	385.23	1685.17	314.63	1225.21	257.97	585.19	1064.62	OOR <	OOR <	676.56	1971.37	169.98	830.15	486.23	OOR <
X21	C3	503.79	1602.01	261.16	83.79	526.4	396.24	197.07	OOR <	335.21	1250.7	435.93	849.61	285.61	585.19	1012.03	614.37	32.68	417.67	1514.74	132.8	570.22	495.69	1125.07
X22	C4	382.51	2297.56	233.51	110.38	526.4	455.85	197.07	2993.23	467.77	1011.25	435.93	992.67	257.97	2133.72	849.82	662.95	60.47	467.6	1697.06	123.11	640.98	535.59	1576.9
X23	C5	294.83	1190.17	233.51	46.01	490.48	527.49	172.3	OOR <	428.77	1127.36	314.63	849.61	285.61	1701.42	998.42	555.7	60.47	485.61	1822.14	101.14	570.22	500.33	1125.07
X24	C6	3117.53	1884.32	346.95	132.29	650.59	396.24	228.7	2252.98	503.39	954.04	2029.13	1225.21	380.73	3240.33	1697.8	614.37	114.18	889.02	1641.03	224.61	770.13	853.55	1757.02
X25	C7	302.85	1190.17	99.97	110.38	490.48	264.39	142.66	OOR <	274.77	642.24	OOR <	415.27	257.97	1701.42	764.13	OOR <	OOR <	438.6	1267.07	94.9	493.5	616.2	799.08
X26	C8	399.16	1190.17	201.12	46.01	508.75	184.4	178.86	OOR <	274.77	926.66	380.21	672.61	298.44	OOR <	912.32	OOR <	32.68	542.35	1697.06	34.7	493.5	743.05	1125.07
X27	C9	187.56	1602.01	OOR <	OOR <	451.71	184.4	OOR <	OOR <	OOR <	784.21	OOR <	OOR <	OOR <	OOR <	274.63	OOR <	OOR <	134.44	OOR <	OOR <	179.33	OOR <	OOR <
X28	C10	744.85	1602.01	218.05	46.01	526.4	396.24	150.69	OOR <	274.77	1210.34	435.93	992.67	226.86	1208.27	833.42	OOR <	OOR <	494.28	1442.1	48.75	408.19	560.17	1125.07
X29	C11	453.34	2872.52	328.06	83.79	490.48	505.34	218.73	OOR <	467.77	1393.51	485.24	992.67	257.97	1701.42	1241.29	479.34	60.47	511.01	1798.58	146.2	640.98	481.41	799.08
X30	C12	259.23	2108.28	201.12	83.79	526.4	318.02	172.3	OOR <	335.21	1275.98	314.63	849.61	226.86	585.19	833.42	OOR <	OOR <	542.35	1442.1	64.51	570.22	405.94	799.08
X31	D3	318.07	2463.38	201.12	110.38	560.03	360.42	238.2	OOR <	467.77	1360.45	529.96	1171.89	365.81	4482.3	1385.13	775.52	78.06	617.7	1798.58	150.41	800.46	456.32	2067.6
X32	D4	325.32	2747.55	233.51	83.79	526.4	264.39	228.7	OOR <	567.14	1741.25	435.93	992.67	272.15	11198.6	1592.31	742.01	60.47	718.98	2911.26	150.41	707.29	456.32	1576.9
X33	D5	310.59	2297.56	285.61	110.38	526.4	184.4	191.21	1585.69	503.39	1653.61	435.93	992.67	298.44	6579.45	1150.61	662.95	78.06	502.74	1641.03	107.03	570.22	219.95	1576.9
X34	D6	444.15	2681.26	233.51	184.47	678.1	861.24	951.36	OOR <	744.2	973.15	802.47	1115.72	404.34	4767.12	4672.82	860.9	196.97	820.84	5622.03	226.03	943.59	630.06	2889.1
X35	D7	615.8	2872.52	346.95	168.65	591.76	1519.16	696.14	OOR <	2093.05	1309.48	758.84	1324.73	365.81	10043	6621.47	834.5	165.04	873.63	6901.82	251.5	1696.89	818.05	2067.6
X36	D8	578.47	2108.28	285.61	151.42	621.87	OOR <	302.58	OOR <	OOR <	1033.84	173.95	OOR <	426.61	OOR <	1102.34	OOR <	32.68	1739.77	1442.1	101.14	640.98	979.56	1669.58
X37	D9	OOR <	OOR <	OOR <	OOR <	431.02	505.34	518.33	2710.94	385.23	477.9	OOR <	OOR <	74.22	OOR <	3364.93	OOR <	32.68	967.89	4967.31	OOR <	408.19	322.26	OOR <
X38	D10	583.31	3298.55	381.36	199.18	591.76	2024.06	1412.5	OOR <	2133.18	896.44	773.65	1731.11	333.89	22709.8	18380.1	885.66	191.61	1077.93	13320.1	366.97	3080.13	908.81	1919.1
X39	D11	339.19	2747.55	182.22	132.29	560.03	1126.44	789.07	888.64	596.14	1320.96	550.95	992.67	272.15	2527.72	4734.15	479.34	196.97	608.18	5807.81	128.04	943.59	387.21	1371.22
X40	D12	858.86	1602.01	182.22	OOR <	490.48	637.68	306.1	OOR <	274.77	1388.04	485.24	849.61	226.86	2527.72	4485.47	OOR <	OOR <	1292.33	2599.88	245.04	1024.12	543.94	799.08
X41	E3	479.47	3298.55	364.65	238.57	704.54	481.58	288	OOR <	721.91	1352.77	830.3	1502.11	471.78	9236.81	1670.09	1061.46	226.09	687.5	3333.15	187.62	1151.73	338.12	3893.56
X42	E4	370.84	1884.32	233.51	46.01	526.4	264.39	185.15	OOR <	428.77	1505.47	380.21	672.61	242.93	8396.08	1345.67	662.95	OOR <	428.31	2330.08	69	570.22	287.04	799.08
X43	E5	286.5	2297.56	233.51	83.79	560.03	184.4	158.27	OOR <	503.39	1834.15	380.21	992.67	226.86	10434.8	1304.97	479.34	69.91	370.7	1798.58	94.9	640.98	287.04	799.08
X44	E6	352.32	3947.3	355.93	83.79	508.75	264.39	272.54	2427.25	1416.39	936.53	627.93	1225.21	242.93	4482.3	2115.16	873.47	91.95	1321.87	2664.14	215.93	997.65	659.88	1371.22
X45	E7	294.83	2382.94	160.54	83.79	526.4	OOR <	197.07	OOR <	536.34	1648.3	435.93	992.67	322.52	2527.72	1252.14	662.95	91.95	527.01	1798.58	128.04	570.22	287.04	1576.9
X46	E8	404.5	1884.32	201.12	132.29	526.4	340.24	208.22	OOR <	503.39	1709.39	508.1	1115.72	310.72	4767.12	1315.27	586.62	78.06	494.28	1931.2	109.87	707.29	322.26	1919.1
X47	E9	376.74	OOR <	99.97	OOR <	490.48	340.24	124.83	OOR <	OOR <	1125.7	OOR <	672.61	209.51	OOR <	927.25	OOR <	OOR <	357.57	1798.58	OOR <	308.86	205.9	1125.07
X48	E10	249.21	2297.56	346.95	151.42	591.76	396.24	247.29	OOR <	428.77	936.53	571.17	1115.72	404.34	6579.45	1289.36	704.87	155	668.18	2198.09	117.98	830.15	393.59	2571.86
X49	E11	584.91	1884.32	285.61	199.18	636.39	455.85	208.22	OOR <	674.8	1338.01	609.6	1542.92	385.57	5577.78	1284.11	775.52	204.7	538.57	2484.8	109.87	887.86	338.12	3783.64
X50	E12	364.81	1190.17	160.54	110.38	526.4	527.49	365.92	OOR <	193.06	1371.54	230.77	849.61	265.16	2133.72	3094.25	OOR <	OOR <	1479.81	2508.7	150.41	570.22	471.59	OOR <
X57	F9	519.16	OOR <	OOR <	OOR <	490.48	264.39	256.02	OOR <	OOR <	563.67	OOR <	415.27	190.52	OOR <	2334.35	OOR <	OOR <	687.5	2243.91	OOR <	493.5	267.11	OOR <
X58	F10	390.95	1190.17	247.81	83.79	490.48	396.24	197.07	OOR <	407.66	477.9	435.93	924.24	285.61	2527.72	726.87	OOR <	78.06	498.54	2198.09	OOR <	408.19	380.7	1576.9
X59	F11	575.2	2463.38	233.51	83.79	560.03	360.42	185.15	OOR <	335.21	815.08	380.21	1115.72	285.61	OOR <	897.12	OOR <	60.47	519.09	2150.16	117.98	640.98	556.17	1371.22
X60	F12	462.27	2297.56	307.73	OOR <	451.71	558.25	247.29	1338.15	385.23	1393.51	314.63	1115.72	322.52	2527.72	2709.04	662.95	91.95	841.68	2213.59	231.61	887.86	708.96	799.08
X67	G9	388.17	1602.01	OOR <	OOR <	490.48	396.24	256.02	OOR <	OOR <	1226.48	OOR <	849.61	115.35	OOR <	2766.42	OOR <	OOR <	807.97	2460.4	101.14	830.15	500.33	OOR <
X68	G10	444.15	OOR <	160.54	83.79	526.4	360.42	238.2	OOR <	OOR <	829.54	380.21	992.67	226.86	1701.42	2206.74	OOR <	32.68	724.05	1514.74	128.04	408.19	417.83	976.86
X69	G11	466.65	2108.28	201.12	83.79	543.48	621.37	197.07	OOR <	503.39	1229.53	485.24	1115.72	298.44	2133.72	1549.74	555.7	60.47	748.67	1889.18	162.42	770.13	527.06	1576.9
X70	G12	414.9	2108.28	261.16	121.77	508.75	481.58	319.75	OOR <	385.23	1146.18	314.63	672.61	257.97	585.19	4964.39	OOR <	OOR <	738.96	3448.16	235.71	640.98	486.23	1371.22
X77	H9	839.47	2108.28	233.51	46.01	526.4	442.1	124.83	2153.4	193.06	1283.33	529.96	849.61	257.97	OOR <	736.37	OOR <	OOR <	585.12	1360.64	OOR <	493.5	564.13	OOR <
X78	H10	491.84	2297.56	328.06	151.42	526.4	293.1	185.15	888.64	503.39	1626.32	485.24	1115.72	285.61	1701.42	912.32	479.34	32.68	812.29	1641.03	81.07	707.29	500.33	799.08
X79	H11	578.47	2612.06	233.51	OOR <	451.71	455.85	197.07	OOR <	567.14	1091.35	529.96	992.67	395.07	2527.72	764.13	479.34	60.47	662.52	1749.39	109.87	707.29	623.18	1125.07
***Value not available / --- = Designated as an outlier
*Value extrapolated beyond standard range
OOR = Out of Range / OOR> = Out of Range Above / OOR< = Out of Range Below
Exp Conc = Expected Concentration / Obs Conc = Observed Concentration
				wt/wt	wt/plt15	plt15/plt15	= p3
	NOT adjusted 4 fold because software does this automatically - some samples (not enough sample) individuals diluted as indicated (443, 299, 372, 373, 375)
		Mo IL-1a (53)	Mo IL-1b (19)	Mo IL-2 (36)	Mo IL-3 (18)	Mo IL-4 (39)	Mo IL-5 (52)	Mo IL-6 (38)	Mo IL-9 (33)	Mo IL-10 (56)	Mo IL-12(p40) (76)	Mo IL-12(p70) (78)	Mo IL-13 (37)	Mo IL-17 (72)	Mo Eotaxin (74)	Mo G-CSF (54)	Mo GM-CSF (73)	Mo IFN-g (34)	Mo KC (57)	Mo MCP-1 (51)	Mo MIP-1a (77)	Mo MIP-1b (75)	Mo RANTES (55)	Mo TNF-a (21)
Type	Well	Obs Conc	Obs Conc	Obs Conc	Obs Conc	Obs Conc	Obs Conc	Obs Conc	Obs Conc	Obs Conc	Obs Conc	Obs Conc	Obs Conc	Obs Conc	Obs Conc	Obs Conc	Obs Conc	Obs Conc	Obs Conc	Obs Conc	Obs Conc	Obs Conc	Obs Conc	Obs Conc
B	H12																								H12
S1	A1,A2	18175.2	63006.9	43101.2	19817.3	36524.1	19552	15805.7	47211.7	19692.2	26041.6	52848	43242.5	26329.9	67115.6	54768.1	18233.5	14107.6	20552.2	32809.2	22925.8	10202.3	19989.5	55140.6	A1,A2
S2	B1,B2	11568.5	31131.3	35331.8	10029.3	OOR >	14353.4	12454.1	23380.4	9830.45	12823	25797	21532.1	30392.3	32249.1	53908.4	15116.4	6206.82	32741	15841	6838.65	5096.58	9588.88	27462.8	B1,B2
S3	C1,C2	5089.73	15783.4	13780.3	4961.1	37192.6	6553.86	5017.28	11935.3	4946.77	6549.95	13299.3	10991.9	11125	16481.2	18435.3	6357.41	3506.2	7849.64	8216.84	3738.48	2540.39	5002.68	13968.1	C1,C2
S4	D1,D2	2672.63	7809.8	7000.29	2543.1	15586.4	3371.92	2695.36	5776.99	2437.63	3206.84	6583.88	5313.63	5544.58	9339.35	9898.16	3279.85	1617.62	4178.74	3938.57	1812.59	1296.6	2456.5	6784.42	D1,D2
S5	E1,E2	1300.52	3839.41	3551.76	1216.42	8206.9	1619.74	1265.28	3043.2	1228.45	1614.34	3227.11	2609.52	2838.54	3569.52	4828.85	1586.03	807.16	2047.6	2055.91	911.89	606.23	1160.19	3389.5	E1,E2
S6	F1,F2	653.06	2206.39	1817.26	630.86	4219.42	851.1	670.64	2153.4	630.28	825.11	1636.08	1522.67	1387.62	1464.77	2418.72	860.9	430.66	1034.25	1155.67	475.2	360.83	659.88	1957.37	F1,F2
S7	G1,G2	330.61	832.83	851.13	318.46	1959.51	404.45	318.08	OOR <	306.69	396.38	857.24	672.61	695.63	1701.42	1205.31	OOR <	202.16	513.05	OOR <	214.45	135.27	326.32	562.21	G1,G2
S8	H1,H2	162.43	OOR <	450.78	151.42	1026.72	209.01	165.45	OOR <	131.04	204.56	380.21	147.83	350.22	585.19	606.39	397.54	103.76	258.18	OOR <	123.11	76.63	97.33	562.21	H1,H2
	lowest value assigned (either in standard or of values - whichever is lowest)				46.01		184.4	124.83										32.68		1267.07				799.08
X10	A12-486	273.33	2463.38	261.16	67.25	451.71	318.02	185.15	888.64	274.77	1181.43	314.63	992.67	257.97	OOR <	782.06	OOR <	32.68	417.67	1267.07	107.03	493.5	471.59	799.08	A12-486
X11	B3-420	931.2	1884.32	307.73	110.38	560.03	427.65	256.02	OOR <	467.77	1660.66	679.97	992.67	285.61	1701.42	934.63	614.37	60.47	1112.37	1749.39	117.98	707.29	568.06	1125.07	B3-420
X12	B4-422	1235.56	1752.91	285.61	67.25	490.48	360.42	124.83	OOR <	335.21	1354.87	843.88	672.61	298.44	OOR <	799.56	360.05	48.9	729.06	1971.37	117.98	640.98	590.91	1125.07	B4-422
X13	B5-423	424.96	1602.01	233.51	83.79	490.48	318.02	172.3	OOR <	385.23	1170.32	380.21	992.67	278.96	1701.42	816.68	555.7	32.68	511.01	1514.74	117.98	570.22	500.33	799.08	B5-423
X14	B6-436	639.08	1884.32	261.16	110.38	526.4	378.98	197.07	OOR <	428.77	863.08	435.93	992.67	339.42	1701.42	1089.92	360.05	60.47	703.49	1442.1	94.9	606.23	726.26	1576.9	B6-436
X15	B7-437	446.47	1602.01	247.81	110.38	591.76	412.41	185.15	OOR <	335.21	686.14	529.96	672.61	360.69	1701.42	1051.73	360.05	78.06	627.02	1580.58	94.9	493.5	623.18	1371.22	B7-437
X16	B8-438	519.16	1190.17	201.12	46.01	490.48	184.4	197.07	OOR <	OOR <	560.43	314.63	672.61	209.51	OOR <	1689.93	OOR <	32.68	591.84	1442.1	OOR <	408.19	490.99	1125.07	B8-438
X17	B9-440	45.29	832.83	OOR <	46.01	409.29	184.4	124.83	OOR <	OOR <	396.38	OOR <	OOR <	74.22	OOR <	365.37	OOR <	32.68	235.55	1267.07	OOR <	179.33	97.33	799.08	B9-440
X18	B10-442	483.64	2463.38	201.12	46.01	560.03	527.49	228.7	OOR <	467.77	680.81	529.96	1115.72	463.91	OOR <	2224.59	614.37	91.95	794.82	1697.06	109.87	570.22	509.44	1757.02	B10-442
X19	B11-483	370.84	1884.32	160.54	83.79	526.4	318.02	185.15	OOR <	193.06	989.12	230.77	992.67	226.86	1208.27	645.57	OOR <	78.06	417.67	1267.07	25.06	493.5	429.29	1125.07	B11-483
X20	B12-487	439.46	1190.17	273.72	83.79	526.4	318.02	208.22	OOR <	385.23	1685.17	314.63	1225.21	257.97	585.19	1064.62	OOR <	32.68	676.56	1971.37	169.98	830.15	486.23	799.08	B12-487
X30	C12-489	259.23	2108.28	201.12	83.79	526.4	318.02	172.3	OOR <	335.21	1275.98	314.63	849.61	226.86	585.19	833.42	OOR <	32.68	542.35	1442.1	64.51	570.22	405.94	799.08	C12-489
X40	D12-477	858.86	1602.01	182.22	46.01	490.48	637.68	306.1	OOR <	274.77	1388.04	485.24	849.61	226.86	2527.72	4485.47	OOR <	32.68	1292.33	2599.88	245.04	1024.12	543.94	799.08	D12-477
X50	E12-411	364.81	1190.17	160.54	110.38	526.4	527.49	365.92	OOR <	193.06	1371.54	230.77	849.61	265.16	2133.72	3094.25	OOR <	32.68	1479.81	2508.7	150.41	570.22	471.59	799.08	E12-411
X60	F12-413	462.27	2297.56	307.73	46.01	451.71	558.25	247.29	1338.15	385.23	1393.51	314.63	1115.72	322.52	2527.72	2709.04	662.95	91.95	841.68	2213.59	231.61	887.86	708.96	799.08	F12-413
X70	G12-402	414.9	2108.28	261.16	121.77	508.75	481.58	319.75	OOR <	385.23	1146.18	314.63	672.61	257.97	585.19	4964.39	OOR <	32.68	738.96	3448.16	235.71	640.98	486.23	1371.22	G12-402
X77	H9-378	839.47	2108.28	233.51	46.01	526.4	442.1	124.83	2153.4	193.06	1283.33	529.96	849.61	257.97	OOR <	736.37	OOR <	32.68	585.12	1360.64	OOR <	493.5	564.13	799.08	H9-378
X78	H10-316	491.84	2297.56	328.06	151.42	526.4	293.1	185.15	888.64	503.39	1626.32	485.24	1115.72	285.61	1701.42	912.32	479.34	32.68	812.29	1641.03	81.07	707.29	500.33	799.08	H10-316
X79	H11-317	578.47	2612.06	233.51	46.01	451.71	455.85	197.07	OOR <	567.14	1091.35	529.96	992.67	395.07	2527.72	764.13	479.34	60.47	662.52	1749.39	109.87	707.29	623.18	1125.07	H11-317
X21	C3-417	503.79	1602.01	261.16	83.79	526.4	396.24	197.07	OOR <	335.21	1250.7	435.93	849.61	285.61	585.19	1012.03	614.37	32.68	417.67	1514.74	132.8	570.22	495.69	1125.07	C3-417
X22	C4-421	382.51	2297.56	233.51	110.38	526.4	455.85	197.07	2993.23	467.77	1011.25	435.93	992.67	257.97	2133.72	849.82	662.95	60.47	467.6	1697.06	123.11	640.98	535.59	1576.9	C4-421
X23	C5-419	294.83	1190.17	233.51	46.01	490.48	527.49	172.3	OOR <	428.77	1127.36	314.63	849.61	285.61	1701.42	998.42	555.7	60.47	485.61	1822.14	101.14	570.22	500.33	1125.07	C5-419
X24	C6-435	3117.53	1884.32	346.95	132.29	650.59	396.24	228.7	2252.98	503.39	954.04	2029.13	1225.21	380.73	3240.33	1697.8	614.37	114.18	889.02	1641.03	224.61	770.13	853.55	1757.02	C6-435
X25	C7-443 (x 2)	605.7	2380.34	199.94	220.76	980.96	528.78	285.32	#VALUE!	549.54	1284.48	#VALUE!	830.54	515.94	3402.84	1528.26	#VALUE!	32.68	877.2	2534.14	189.8	987	1232.4	1598.16	C7-443 (x 2)
X26	C8-444	399.16	1190.17	201.12	46.01	508.75	184.4	178.86	OOR <	274.77	926.66	380.21	672.61	298.44	OOR <	912.32	OOR <	32.68	542.35	1697.06	34.7	493.5	743.05	1125.07	C8-444
X27	C9-482	187.56	1602.01	OOR <	46.01	451.71	184.4	124.83	OOR <	OOR <	784.21	OOR <	OOR <	OOR <	OOR <	274.63	OOR <	32.68	134.44	1267.07	OOR <	179.33	OOR <	799.08	C9-482
X28	C10-485	744.85	1602.01	218.05	46.01	526.4	396.24	150.69	OOR <	274.77	1210.34	435.93	992.67	226.86	1208.27	833.42	OOR <	32.68	494.28	1442.1	48.75	408.19	560.17	1125.07	C10-485
X29	C11-488	453.34	2872.52	328.06	83.79	490.48	505.34	218.73	OOR <	467.77	1393.51	485.24	992.67	257.97	1701.42	1241.29	479.34	60.47	511.01	1798.58	146.2	640.98	481.41	799.08	C11-488
X57	F9-474	519.16	832.83	OOR <	46.01	490.48	264.39	256.02	OOR <	OOR <	563.67	OOR <	415.27	190.52	OOR <	2334.35	OOR <	32.68	687.5	2243.91	OOR <	493.5	267.11	799.08	F9-474
X58	F10-475	390.95	1190.17	247.81	83.79	490.48	396.24	197.07	OOR <	407.66	477.9	435.93	924.24	285.61	2527.72	726.87	OOR <	78.06	498.54	2198.09	OOR <	408.19	380.7	1576.9	F10-475
X59	F11-500	575.2	2463.38	233.51	83.79	560.03	360.42	185.15	OOR <	335.21	815.08	380.21	1115.72	285.61	OOR <	897.12	OOR <	60.47	519.09	2150.16	117.98	640.98	556.17	1371.22	F11-500
X67	G9-495	388.17	1602.01	OOR <	46.01	490.48	396.24	256.02	OOR <	OOR <	1226.48	OOR <	849.61	115.35	OOR <	2766.42	OOR <	32.68	807.97	2460.4	101.14	830.15	500.33	799.08	G9-495
X68	G10-496	444.15	832.83	160.54	83.79	526.4	360.42	238.2	OOR <	OOR <	829.54	380.21	992.67	226.86	1701.42	2206.74	OOR <	32.68	724.05	1514.74	128.04	408.19	417.83	976.86	G10-496
X69	G11-497	466.65	2108.28	201.12	83.79	543.48	621.37	197.07	OOR <	503.39	1229.53	485.24	1115.72	298.44	2133.72	1549.74	555.7	60.47	748.67	1889.18	162.42	770.13	527.06	1576.9	G11-497
X1	A3-418	951.51	2747.55	233.51	168.65	650.59	2480.63	1167.41	OOR <	596.14	1658.9	957.54	1225.21	322.52	3884.93	9908.01	806.17	140.32	3164.59	6622.84	323.47	1696.89	810.7	2067.6	A3-418
X2	A4-439	650.3	2382.94	307.73	168.65	650.59	1943.33	744.22	OOR <	596.14	741.1	743.73	1416.52	375.83	3240.33	7551.56	662.95	147.87	2051.87	6209.71	273.55	1343.3	954.07	2396.19	A4-439
X3	A5-441	626.13	2001.66	261.16	132.29	591.76	1374.76	684.94	OOR <	503.39	607.24	679.97	1324.73	355.5	3240.33	7547.85	479.34	60.47	2109.34	5333.81	248.93	1050.24	876.2	1919.1	A5-441
X4	A6-484	662.62	2747.55	381.36	151.42	621.87	3087.25	1156.38	OOR <	786.64	1201.81	921.19	1225.21	333.89	6088.34	13965.8	952.19	161.77	1686.41	6626.75	379.27	1523.94	795.75	2456.25	A6-484
X5	A7-498	636.23	2297.56	233.51	151.42	591.76	2057.39	906.05	OOR <	698.81	959.81	645.74	1115.72	298.44	4482.3	14812.8	806.17	191.61	1162.84	6565.83	370.52	2027.46	548.06	1757.02	A7-498
X6	A8-499	565.27	2681.26	247.81	168.65	621.87	1934.68	689.16	OOR <	636.86	1322.39	485.24	1324.73	310.72	4482.3	9878.84	704.87	132.27	1897.86	6114.14	321.45	1718.09	598.28	1757.02	A8-499
X7	A9-494	277.81	832.83	29.07	46.01	451.71	1168.39	388.05	OOR <	OOR <	843.76	OOR <	415.27	115.35	OOR <	4374.75	OOR <	91.95	781.37	3251.83	42.28	493.5	287.04	799.08	A9-494
X8	A10-476	710.29	1884.32	233.51	46.01	526.4	1064.04	997.2	OOR <	335.21	448.34	830.3	992.67	209.51	OOR <	7551.56	OOR <	60.47	1674	5267.35	333.38	1567.8	759.36	799.08	A10-476
T test wt wt vs Homo (p value)					0.0341196	0.0115754	0.000426639	0.000238446	#DIV/0!	0.0038925	0.310882	0.00119698	0.117682	0.748142	0.000870923	0.000290237	0.0136252	0.00270807	0.00289656	1.00263e-05	0.00385622	0.00151582	0.0465502	0.016362
	mean of Wt/Wt	530.465	1846		79.2863		392.732	209.626								1577.06		48.9374	724.848	1796.5		610.242		1036.45
	A12-486	0.515265	1.33444		0.848195		0.809764	0.88324								0.495899		0.667797	0.576217	0.705301		0.808696		0.770979
	B3-420	1.75544	1.02076		1.39218		1.08891	1.22132								0.592643		1.23567	1.53463	0.973779		1.15903		1.08551
	B4-422	2.3292	0.949572		0.848195		0.917726	0.595489								0.506996		0.999244	1.00581	1.09734		1.05037		1.08551
	B5-423	0.801108	0.867827		1.05681		0.809764	0.82194								0.517851		0.667797	0.704989	0.843164		0.934417		0.770979
	B6-436	1.20475	1.02076		1.39218		0.964985	0.940103								0.691111		1.23567	0.970535	0.80273		0.993426		1.52145
	B7-437	0.841658	0.867827		1.39218		1.05011	0.88324								0.666895		1.59511	0.865037	0.879813		0.808696		1.323
	B8-438	0.978689	0.644729		0.580304		0.469532	0.940103								1.07157		0.667797	0.816502	0.80273		0.668899		1.08551
	B9-440	0.0853779	0.451154		0.580304		0.469532	0.595489								0.231679		0.667797	0.324965	0.705301		0.293867		0.770979
	B10-442	0.911728	1.33444		0.580304		1.34313	1.09099								1.4106		1.87895	1.09653	0.94465		0.934417		1.69523
	B11-483	0.699085	1.02076		1.05681		0.809764	0.88324								0.409352		1.59511	0.576217	0.705301		0.808696		1.08551
	B12-487	0.828443	0.644729		1.05681		0.809764	0.993293								0.675068		0.667797	0.933382	1.09734		1.36036		0.770979
	C12-489	0.488684	1.14208		1.05681		0.809764	0.82194								0.528466		0.667797	0.748226	0.80273		0.934417		0.770979
	D12-477	1.61907	0.867827		0.580304		1.6237	1.46022								2.84421		0.667797	1.7829	1.4472		1.67822		0.770979
	E12-411	0.687717	0.644729		1.39218		1.34313	1.74558								1.96204		0.667797	2.04155	1.39644		0.934417		0.770979
	F12-413	0.871443	1.24461		0.580304		1.42145	1.17967								1.71778		1.87895	1.16118	1.23217		1.45493		0.770979
	G12-402	0.782144	1.14208		1.53583		1.22623	1.52534								3.14789		0.667797	1.01947	1.91938		1.05037		1.323
	H9-378	1.58252	1.14208		0.580304		1.12571	0.595489								0.466927		0.667797	0.807231	0.757386		0.808696		0.770979
	H10-316	0.927187	1.24461		1.90979		0.746311	0.88324								0.578496		0.667797	1.12063	0.913462		1.15903		0.770979
	H11-317	1.0905	1.41498		0.580304		1.16072	0.940103								0.48453		1.23567	0.914012	0.973779		1.15903		1.08551
	C3-417	0.949714	0.867827		1.05681		1.00893	0.940103								0.641721		0.667797	0.576217	0.843164		0.934417		1.08551
	C4-421	0.721084	1.24461		1.39218		1.16072	0.940103								0.538865		1.23567	0.645101	0.94465		1.05037		1.52145
	C5-419	0.555795	0.644729		0.580304		1.34313	0.82194								0.633091		1.23567	0.669947	1.01427		0.934417		1.08551
	C6-435	5.87698	1.02076		1.66852		1.00893	1.09099								1.07656		2.3332	1.22649	0.913462		1.26201		1.69523
	C7-443 (x 2)	1.14183	1.28946		2.78435		1.34642	1.36109								0.969059		0.667797	1.21018	1.4106		1.61739		1.54196
	C8-444	0.752472	0.644729		0.580304		0.469532	0.853234								0.578496		0.667797	0.748226	0.94465		0.808696		1.08551
	C9-482	0.353577	0.867827		0.580304		0.469532	0.595489								0.174141		0.667797	0.185473	0.705301		0.293867		0.770979
	C10-485	1.40415	0.867827		0.580304		1.00893	0.718852								0.528466		0.667797	0.681908	0.80273		0.668899		1.08551
	C11-488	0.854609	1.55608		1.05681		1.28673	1.04343								0.787094		1.23567	0.704989	1.00116		1.05037		0.770979
	F9-474	0.978689	0.451154		0.580304		0.673208	1.22132								1.4802		0.667797	0.948475	1.24905		0.808696		0.770979
	F10-475	0.736995	0.644729		1.05681		1.00893	0.940103								0.460903		1.59511	0.687786	1.22354		0.668899		1.52145
	F11-500	1.08433	1.33444		1.05681		0.917726	0.88324								0.568858		1.23567	0.716136	1.19686		1.05037		1.323
	G9-495	0.731754	0.867827		0.580304		1.00893	1.22132								1.75417		0.667797	1.11468	1.36956		1.36036		0.770979
	G10-496	0.837284	0.451154		1.05681		0.917726	1.13631								1.39928		0.667797	0.998899	0.843164		0.668899		0.942508
	G11-497	0.8797	1.14208		1.05681		1.58217	0.940103								0.98268		1.23567	1.03286	1.05159		1.26201		1.52145
	A3-418	1.79373	1.48838		2.12711		6.31635	5.56901								6.2826		2.86736	4.36587	3.68653		2.78069		1.99489
	A4-439	1.22591	1.29087		2.12711		4.94824	3.55023								4.78839		3.02164	2.83076	3.45657		2.20126		2.31193
	A5-441	1.18034	1.08432		1.66852		3.50051	3.26744								4.78604		1.23567	2.91004	2.96901		1.72102		1.85161
	A6-484	1.24913	1.48838		1.90979		7.86097	5.5164								8.85559		3.30568	2.32657	3.68871		2.49727		2.36987
	A7-498	1.19938	1.24461		1.90979		5.23867	4.32222								9.39268		3.91544	1.60425	3.6548		3.32239		1.69523
	A8-499	1.06561	1.45247		2.12711		4.92621	3.28757								6.26411		2.70286	2.61829	3.40337		2.81543		1.69523
	A9-494	0.52371	0.451154		0.580304		2.97503	1.85115								2.774		1.87895	1.07798	1.8101		0.808696		0.770979
	A10-476	1.339	1.02076		0.580304		2.70933	4.75704								4.78839		1.23567	2.30945	2.93201		2.56915		0.770979
				wt/wt	wt/plt15	plt15/plt15	= E19.5
		Mo IL-1a (53)	Mo IL-1b (19)	Mo IL-2 (36)	Mo IL-3 (18)	Mo IL-4 (39)	Mo IL-5 (52)	Mo IL-6 (38)	Mo IL-9 (33)	Mo IL-10 (56)	Mo IL-12(p40) (76)	Mo IL-12(p70) (78)	Mo IL-13 (37)	Mo IL-17 (72)	Mo Eotaxin (74)	Mo G-CSF (54)	Mo GM-CSF (73)	Mo IFN-g (34)	Mo KC (57)	Mo MCP-1 (51)	Mo MIP-1a (77)	Mo MIP-1b (75)	Mo RANTES (55)	Mo TNF-a (21)
X31	D3-299 (x 1.136)	361.328	2798.4	228.472	125.392	636.194	409.437	270.595	#VALUE!	531.387	1545.47	602.035	1331.27	415.56	5091.89	1573.51	880.991	88.6762	701.707	2043.19	170.866	909.323	518.38	2348.79	D3-299 (x 1.136)
X32	D4-304	325.32	2747.55	233.51	83.79	526.4	264.39	228.7	OOR <	567.14	1741.25	435.93	992.67	272.15	11198.6	1592.31	742.01	60.47	718.98	2911.26	150.41	707.29	456.32	1576.9	D4-304
X33	D5-374	310.59	2297.56	285.61	110.38	526.4	184.4	191.21	1585.69	503.39	1653.61	435.93	992.67	298.44	6579.45	1150.61	662.95	78.06	502.74	1641.03	107.03	570.22	219.95	1576.9	D5-374
X41	E3-373 (x1.408)	675.094	4644.36	513.427	335.907	991.992	678.065	405.504	#VALUE!	1016.45	1904.7	1169.06	2114.97	664.266	13005.4	2351.49	1494.54	318.335	968	4693.08	264.169	1621.64	476.073	5482.13	E3-373 (x1.408)
X42	E4-375 (x 1.1111)	412.044	2093.69	259.456	51.1222	584.889	293.767	205.722	#VALUE!	476.411	1672.74	422.456	747.344	269.922	9328.98	1495.19	736.611	32.68	475.9	2588.98	76.6667	633.578	318.933	887.867	E4-375 (x 1.1111)
X43	E5-376	286.5	2297.56	233.51	83.79	560.03	184.4	158.27	OOR <	503.39	1834.15	380.21	992.67	226.86	10434.8	1304.97	479.34	69.91	370.7	1798.58	94.9	640.98	287.04	799.08	E5-376
X44	E6-129	352.32	3947.3	355.93	83.79	508.75	264.39	272.54	2427.25	1416.39	936.53	627.93	1225.21	242.93	4482.3	2115.16	873.47	91.95	1321.87	2664.14	215.93	997.65	659.88	1371.22	E6-129
X45	E7-349	294.83	2382.94	160.54	83.79	526.4	184.4	197.07	OOR <	536.34	1648.3	435.93	992.67	322.52	2527.72	1252.14	662.95	91.95	527.01	1798.58	128.04	570.22	287.04	1576.9	E7-349
X46	E8-350	404.5	1884.32	201.12	132.29	526.4	340.24	208.22	OOR <	503.39	1709.39	508.1	1115.72	310.72	4767.12	1315.27	586.62	78.06	494.28	1931.2	109.87	707.29	322.26	1919.1	E8-350
X47	E9-351	376.74	OOR <	99.97	83.79	490.48	340.24	124.83	OOR <	OOR <	1125.7	OOR <	672.61	209.51	OOR <	927.25	OOR <	32.68	357.57	1798.58	OOR <	308.86	205.9	1125.07	E9-351
X48	E10-353	249.21	2297.56	346.95	151.42	591.76	396.24	247.29	OOR <	428.77	936.53	571.17	1115.72	404.34	6579.45	1289.36	704.87	155	668.18	2198.09	117.98	830.15	393.59	2571.86	E10-353
X49	E11-355	584.91	1884.32	285.61	199.18	636.39	455.85	208.22	OOR <	674.8	1338.01	609.6	1542.92	385.57	5577.78	1284.11	775.52	204.7	538.57	2484.8	109.87	887.86	338.12	3783.64	E11-355
X34	D6-352	444.15	2681.26	233.51	184.47	678.1	861.24	951.36	OOR <	744.2	973.15	802.47	1115.72	404.34	4767.12	4672.82	860.9	196.97	820.84	5622.03	226.03	943.59	630.06	2889.1	D6-352
X35	D7-128	615.8	2872.52	346.95	168.65	591.76	1519.16	696.14	OOR <	2093.05	1309.48	758.84	1324.73	365.81	10043	6621.47	834.5	165.04	873.63	6901.82	251.5	1696.89	818.05	2067.6	D7-128
X36	D8-372 (x 1.02)	590.039	2150.45	291.322	154.448	634.307	184.4	308.632	#VALUE!	#VALUE!	1054.52	177.429	#VALUE!	435.142	#VALUE!	1124.39	#VALUE!	33.3336	1774.57	1470.94	103.163	653.8	999.151	1702.97	D8-372 (x 1.02)
X37	D9-130	OOR <	OOR <	OOR <	83.79	431.02	505.34	518.33	2710.94	385.23	477.9	OOR <	OOR <	74.22	OOR <	3364.93	OOR <	32.68	967.89	4967.31	OOR <	408.19	322.26	OOR <	D9-130
X38	D10-131	583.31	3298.55	381.36	199.18	591.76	2024.06	1412.5	OOR <	2133.18	896.44	773.65	1731.11	333.89	22709.8	18380.1	885.66	191.61	1077.93	13320.1	366.97	3080.13	908.81	1919.1	D10-131
X39	D11-354	339.19	2747.55	182.22	132.29	560.03	1126.44	789.07	888.64	596.14	1320.96	550.95	992.67	272.15	2527.72	4734.15	479.34	196.97	608.18	5807.81	128.04	943.59	387.21	1371.22	D11-354
X9	A11-361	659.91	1421.73	233.51	213.01	621.87	1727.13	1154.8	OOR <	1502.94	1843.88	645.74	1115.72	272.15	5835.69	15408.7	775.52	123.61	511.01	12986.6	323.47	1249.16	646.85	1576.9	A11-361
T test wt wt vs Homo (p value)								0.00516606
	lowest value assigned (either in standard or of values - whichever is lowest)				83.79		184.4											32.68
	mean of Wt/Wt	332.413	2614.5		106.521		286.076	230.168								1438.81		75.7354	641.142	2198.49		728.944		#DIV/0!
X31	D3-299 (x 1.136)	1.08699	1.07034		1.17716		1.43122	1.17564								1.09362		1.17087	1.09446	0.929358		1.24745
X32	D4-304	0.978665	1.05089		0.786609		0.924196	0.99362								1.10669		0.798442	1.1214	1.32421		0.970294
X33	D5-374	0.934353	0.878775		1.03623		0.644585	0.83074								0.799696		1.0307	0.784132	0.746434		0.782255
X41	E3-373 (x1.408)	2.03089	1.77638		3.15344		2.37023	1.76177								1.63433		4.20327	1.5098	2.13468		2.22464
X42	E4-375 (x 1.1111)	1.23956	0.800798		0.479928		1.02688	0.89379								1.03919		0.431505	0.742269	1.17762		0.869172
X43	E5-376	0.861882	0.878775		0.786609		0.644585	0.687627								0.906979		0.923087	0.578187	0.818097		0.879327
X44	E6-129	1.05989	1.50977		0.786609		0.924196	1.18409								1.47008		1.2141	2.06174	1.2118		1.36862
X45	E7-349	0.886942	0.911431		0.786609		0.644585	0.856199								0.870261		1.2141	0.821986	0.818097		0.782255
X46	E8-350	1.21686	0.720718		1.24192		1.18934	0.904642								0.914138		1.0307	0.770936	0.87842		0.970294
X47	E9-351	1.13335	#VALUE!		0.786609		1.18934	0.542342								0.644457		0.431505	0.557708	0.818097		0.423709
X48	E10-353	0.749702	0.878775		1.42151		1.38509	1.07439								0.89613		2.04661	1.04217	0.999817		1.13884
X49	E11-355	1.75959	0.720718		1.86987		1.59346	0.904642								0.892481		2.70285	0.840016	1.13023		1.21801
X34	D6-352	1.33614	1.02553		1.73178		3.01053	4.13332								3.2477		2.60078	1.28028	2.55722		1.29446
X35	D7-128	1.85252	1.09869		1.58326		5.31034	3.02448								4.60205		2.17918	1.36261	3.13934		2.32787
X36	D8-372 (x 1.02)	1.77502	0.822506		1.44994		0.644585	1.34089								0.781471		0.440135	2.76782	0.669069		0.896913
X37	D9-130	#VALUE!	#VALUE!		0.786609		1.76646	2.25196								2.33869		0.431505	1.50963	2.25942		0.559974
X38	D10-131	1.75478	1.26164		1.86987		7.07526	6.13681								12.7746		2.53001	1.68126	6.05877		4.22547
X39	D11-354	1.02039	1.05089		1.24192		3.93756	3.42823								3.29033		2.60078	0.948588	2.64172		1.29446
X9	A11-361	1.98522	0.543786		1.99971		6.03732	5.0172								10.7093		1.63214	0.79703	5.90706		1.71366
T test wt wt vs Homo (p value)					0.0280482		0.0145247	0.00516606								0.0425278		0.0843722	0.112553	0.0206483		0.160443
unpaired, 2 tailed, unequal variance

## Sheet: Figure 3.
Figure 3
Figure 3A	wt/wt	wt/plt15	plt15/plt15	wt/wt	wt/plt15	plt15/plt15		Figure 3B	wt/wt	wt/plt15	plt15/plt15	wt/wt	wt/plt15	plt15/plt15		Figure 3C	wt/wt	wt/plt15	plt15/plt15	wt/wt	wt/plt15	plt15/plt15
	7.44	3.68	5.76	2.48	3.04	1.52			7.04	3.04	5.04	1.92	2.64	0.72			344	416	200	144	360	216
	3.92	2.96	5.28	2.6	1.76	1.84			3.68	2.8	4.48	1.6	1.04	1.12			456	352	208	320	264	208
	4.48	4.24	8.32	4.9	2.16	1.76			3.6	4.08	7.76	3.5	1.76	1.2			176	296	96	550	272	304
	12.1	4	5.2	4.6	2.08	4			11.7	3.76	4.32	2	1.44	1.2			580	272	232	685	296	232
	6.3	3.76	7.36	3.04	1.2	2.8			5.7	3.36	6.8	2.4	0.88	2.48			680	144	256	208	256	136
	10.8	3.44	5.68	3.28	2.96	1.04			9.3	3.28	4.72	2.4	2.4	0.8			570	296	384	248	408	136
		5.76	4.48	4.48	3.35	2.64				4.96	3.76	4	1.8	1.52				320	272	520	340	240
		3.68	3.52	2	5.28	2.64				3.44	2.64	0.8	3.84	0.96				352	352	376	696	264
		5.92	10.5	3.92	4.88	1.84				5.28	10	2	3.68	0.8				328	500	256	416	272
		3.84	7.8	8.48	3.76	3.28				3.52	5.8	4.48	2.88	0.88				312	480	416	512	304
		6.24		4.8	3.04	1.84				4.48		3.12	1.6	1.52				432		184	504	P=0.002
		2.6		2.4	4.96	P = 0.0005				2.4		1.76	1.84	P<0.0001				240		376	48
		5.36		6.24	6.64					5.12		4.96	2.64					288		448	672
		3.84		4.32	1.92					3.36		3.6	1.6					160		344	152
		4.4		3.44	4.72					4.24		2.96	3.6					112		112	624
		2.88		3.2	2.72					2.72		2.64	1.28					112		264	344
		3.28		4.96	2.96					2.88		4.56	1.28					144		264	520
		7.36		5.04	2.96					6.08		2.32	1.84					232		136	312
		3.92		2	8					3.28		1.6	1.84					192		104	504
		3.68		2.88	5.52					3.12		2.56	3.76					248		384	416
		7.84		5.2	4.64					6.48		3.6	2.8					384		552	376
		4.88		3.12	3.2					3.36		1.76	2.72					304		368	416
		11.12		3.76	2.64					8.96		3.28	2.16					328		480	360
		5.92		2.32	3.68					5.04		1.44	2.8					184		432	48
		4.56		3.36	2.96					4.16		2.56	2.08					248		400	32
		2.56		2.96	5.28					2		2.16	4.72					240		432	360
		5.12		2.32	1.52					4.88		2.16	0.8					224		368	24
		4.72			3.6					4.56			1.8					152			440
		5.76			8					4.16			7.2					416			620
		5.04			4.72					4.24			3.28					240			432
		3.6			3.44					2.72			2.64					304			464
		6.64			3.2					5.84			2.08					288			360
		3.76			3.84					2.8			1.76					232			496
		4.24			4.8					3.52			3.92					240			360
		5.52			2					4.16			1.2					320			144
		3.52			2.32					3.12			1.52					504			328
		3.84			4.32					3.52			3.36					488			600
		2.72			2.08					2.32			1.84					344			392
		3.36			2.88					2.88			2.4					328			488
		5.6			2.16					4.4			1.84					392			376
		11.2			2.08					9.2			1.84					580			368
		6.1								5.4								490
		8.9								7.6								470
		11.7								9.2								590
Figure 3D				wt/wt								wt/plt15							plt15/plt15
LSK CD150-CD48+	75.7	74.5	71.7	76.8	75	75.2	67.3	79	76	76	77	78	76	72	71	69	75	76	80	70	70	73
LSK CD150+CD48+	11.8	13.9	10.1	10.3	6.2	10.6	12.6	9	13	9	10	11	12	14	12.6	7.7	10.5	9.5	6.9	8.6	7.8	9.2
LSK CD150+CD48-	6	6.4	8.5	6.7	1.1	1.4	9.8	0.5	1.1	1.4	0.9	1.4	1.2	1.9	8	8	1.4	5.5	2.7	9.4	8.7	6.8
LSK CD150-CD48-	6.5	5.2	9.8	6.2	17.7	12.9	10.2	12	10	13	12	10	11	11	8.6	15.4	13.2	8.7	10	12	13.7	11.2
Figure 3E
CD150-CD48+	0.835	1.1645	0.6106	1.389				0.651262	0.762176	0.872378	0.576609	0.482048	0.882943	0.833254	1.54037	1.66364	3.72414	3.15251	3.9054	2.93168	3.34448	P = 0.00003
CD150+CD48+	0.831	1.168	0.49	1.509				0.534282	0.840233	0.839586	0.59379	0.406856	0.852622	1.01221	1.13698	1.69033	3.85123	3.71733	5.71022	1.88156	5.44394	P = 0.006
CD150+CD48-	1.0934	0.9066	0.7927	1.207				0.717521	0.583234	0.703218	0.525228	0.338498	1.54554	1.16741	1.129	1.53767	1.80532	2.20977	3.3934	1.04431	4.42491	P = 0.054
CD150-CD48-	0.756	1.243	0.588	1.4117				0.737035	0.773032	0.865162	0.705308	0.420378	0.737346	0.45782	0.795714	1.15869	3.47956	3.17999	1.48244	2.15823	3.05974	P = 0.0077
Figure 3F
CD150-CD48+	70	75.6	74.9	75.6	68.4	74.4	62.9	72.6	71.9	71.4	69.8	65.8	69.7	68.1	77.9	71	70.1	70.5	74.9	66.4	72.1	70.1	69.3	74	75.6	63.7	62.6	83.1	62.5	79.7	93.1	75.8	76.3	50	67.5	63.9	55.7	68.9
CD150+CD48+	14.1	13	11.1	11.1	10.4	8.83	8.16	6.89	13.5	12.9	13.2	19.7	10	9.94	5	11.5	10	9.6	9.06	6.88	8.46	6.93	6.98	10.3	10.3	9.66	13.2	1.16	0	8.86	1.72	8.42	4.57	0	7.69	12.6	9.59	8.07
CD150+CD48-	8.08	4.55	6.2	6.05	7.72	6.67	4.79	7.68	5.12	7.14	10.9	8.06	8.12	7.7	5.42	9.53	9.62	9.6	8.38	9.98	6.26	7.65	7.96	6.67	3.47	5.71	4.95	1.16	0	5.06	0	1.05	3.65	0	4.14	2.1	3.65	3.17
CD150-CD48-	7.92	6.82	7.78	7.26	13.5	10.1	24.1	13.2	9.92	8.57	6.2	6.45	12.1	14.3	11.7	7.91	10.5	10.3	7.7	16.7	13.2	16	16.2	9.41	11.2	21.8	19.6	14.5	37.5	6.33	5.17	14.7	15.5	50	21.3	22.3	32	21
Figure 3G
CD150-CD48+	0.8832	1.1168	0.864829	0.846457	0.906824	0.851706	0.888451	0.828084	0.80315	1.08268	1.15354	0.97769	1.30446	1.37795	0.706037	0.695538	1.77165	2.15223	1.67979	1.48294
CD150+CD48+	0.91	1.09	0.80356	0.966306	0.88239	0.779402	0.815003	0.953592	1.06167	2.17419	1.34774	1.76732	1.60203	1.06167		1.11888	4.74253	3.34393	4.66624	3.08964	P = 0.006
CD150+CD48-	1.13	0.87	0.962069	0.910345	0.865517	0.87069	1.1069	0.787931	0.715517	3.2931	1.23966	2.12069	1.68621			1.82759	3.41379	4.10345	1.94828	3.55172	P = 0.0002
CD150-CD48-	0.85	1.15	0.8295	0.972244	0.934179	1.01983	0.769231	0.95004	0.962728	1.35131	0.938937	1.48295	1.27359	1.5115	1.5226	1.21967	2.06186	2.69627	2.49009	2.06186	P=0.04
Figure 3H
CD150-CD48+	8619	42050	17309	16873	14262	9015	11981	21053	28830	10500	29546	26631	28658	41440	37602	9114	40814	22783
CD150+CD48+	697	2717	1279	436	349	385	656	488	805	828	2087	1908	734	1850	1520	286	637	676
CD150+CD48-	1520	3284	1596	2025	950	984	1960	2097	1788	1390	2685	2508	2671	3821	3160	956	2075	1669
CD150-CD48-	5954	4252	4520	12678	6986	4897	14115	15524	11437	4573	6313	6507	10932	10566	14584	4310	13999	8832
Figure 3I
RBCs	WT SALINE			WT 5FU			WT/D139VSALINE			WT/D139V 5FU
DAY0	11.1	11.11	9.64	11.25	10.86	10.34	10.73	11.28	10.1	11.13	10.84	10.69
DAY3	11.77	11.54	10.77	10.67	9.72	9.83	10.09	10.12	9.53	10.19	9.84	8.76
DAY7	8.89	10.08	9.99	7.88	7.67	8.05	9.95	10.39	9.98	8.11	7.2	7.81
DAY10	10.76	11.21	11.07	7.87	8.32	6.97	10.78	10.96	10.54	6.99	6.78	6.7
DAY14	11.41	10.68	11.18	9.11	9.38	9.23	11.14	10.53	10.63	5.48	6.41	5.28	P <0.001
DAY17	10.43	9.98	9.75	9.64	9.43	9.32	10.82	10.7	10.65	4.99	7.54	5.91	P = 0.012
DAY21	10.77	10.66	10.63	10.46	10.19	9.95	10.95	10.61	11.84	9.5	8.99	9.07	P = 0.009
WBCs
DAY0	9.28	9.16	9.88	7.29	13.2	7.4	11.14	9	7.97	9.1	9.29	7.16
DAY3	9.85	7.73	10.9	7.58	7.15	6.5	9.52	12.12	10.68	8.16	5.63	7.36
DAY7	8.57	10.28	9.58	4.23	3.94	4.38	9.62	7.44	9.82	5.63	4.03	3.87
DAY10	9.82	11.37	10.64	7.02	6.35	4.27	9.32	7.26	9.39	3.31	2.89	3.57	P= 0.037
DAY14	7.38	9.69	10.06	13.3	13.48	9.78	11.21	7.59	8.36	7.34	14.43	8.47
DAY17	10.08	10.5	9.16	5.87	8.99	5.38	9.74	8.79	8.29	8.17	7.21	6.34
DAY21	7.98	9.68	9.83	8.01	6.67	6.31	9.66	9.29	10.59	7.3	6.4	7.19
PLTs
DAY0	1432	1511	1144	1221	1151	1430	1649	1356	1403	1675	1166	1278
DAY3	1193	1149	1367	936	907	1092	1517	977	1115	1592	1100	778
DAY7	1323	1480	1340	423	414	395	1214	1006	1540	573	525	522	P = 0.002
DAY10	1181	1437	1445	2872	2913	2437	1367	1306	1459	1422	1121	926	P = 0.002
DAY14	1240	1572	1294	2384	2350	1961	1354	1575	1642	1726	1727	2269
DAY17	1008	870	893	2259	911	1947	1483	836	1023	2261	3434	2189
DAY21	1117	1302	1075	1391	2106	1169	1197	1097	1237	3047	1710	2320
Figure 3J
		Ly5.2+ Ly5.1-						Ly5.2- Ly5.1+						HOST
56d Mlkl+/+	89.34	91.2	86.68				4.234	3.132	6.062				6.388	5.6	7.182
56d MlklPlt15/+	28.46	20.72	25.58				60.04	68.1	62				11.44	11.132	12.358
180d Mlkl+/+	95.7	84.4333	93.7667				1.75	11.2	2.03667				1.8	3.68667	2.48333
180d MlklPlt15/+	46.4	56.4333	51.3667				48.6	39.1667	42.8				4.11333	3.75	4.82
Figure 3K					Ly5.2+ Ly5.1-										Ly5.2- Ly5.1+										HOST
Mlkl+/+	81	83.17	83.27	90.6	90.63				90.07	91.97	6.91	4.15	5.02	6.793	7.0933				2.04	1.08	12.1	12.7	11.77	2.05	1.74				7.46	6.68
MlklPlt15/+	9.15	16.46	15.94	27.93	9.14	12.1	26.32	47.97	39.2	26.67	71.77	62.33	58.8	45.23	70.4	68	58.33	37.133	47.47	58.07	19.07	21.2	25.27	26.9	20.43	19.85	14.9667	14.5	13.03	14.83
MlklPlt15/Plt15	0.78	0.54									81.933	81.83									17.07	17.23
180Mlkl+/+	98	98.8	97.5	98	96.1	96.5					1.58	0.69	0.3	0.34	0.58	0.25					0.31	0.098	1.81	1.37	3.26	3.16
180MlklPlt15/+	96.5	84.8	91.5	59.3	92.6	84.3	68.1	65.3			2.71	13.4	7.32	35.4	4.96	13	29.2	30.8			0.26	1.19	0.63	5.01	2.14	2.53	2.11	3.84
180MlklPlt15/Plt15	1.13	4.17	5.44	0.78							94.2	90.3	74.9	97							4.56	5.38	19.5	2.08

## Sheet: Figure 4.
Figure 4
Figure 4A			wt/wt					wt/plt15						plt15/plt5							-/-
untreated	31.1	7.84	4.55	6.31			4.83	11.9	9.41	7.31			8.94	16.2	13.1	7.04			3.93	10	8.33	13.9	13.5	6.77
T	29.8	11.5	8.95	11.8			12.7	24.1	19.5	13.6			10.5	25.1	15.9	10.6			4.59	12.7	13.7	16.7	16.1	16
TS	65.2	49.6	57.7	55.9			53.5	79.2	60.9	33.4			39.8	65.9	49.2	35.3			55.1	58.1	32	34	79.2	55
SQ	30.8	8.52	9.51	6.47			13	12.9	7.35	9.33			11.4	37.3	15.9	8.3			4.15	9.18	13	9.64	10.1	7.77
S Idun	19	27.7	48.4	19.5			16.7	11.3	16.2	19.5			10.8	13.6	13.2	19.2			6.97	11.7	7.66	15.3	6.57	7.53
TSQ	53	36.5	67.4	89.5			46.5	39.7	31.8	46.3			21.5	59.1	32	22.2			7.41	10.2	10.2	11.1	15.8	11
TSZ	41.4	74.4	75.9	95.1			53.1	34.7	33.5	58.9			12.7	40.5	24.6	17.6	p = 0.01		7.19	12.6	8.04	17.4	10.3	11.3
TS Idun	64.4	76.9	75.6	94.7			51.9	32.6	33.5	62			22.1	35.9	43.3	27.3	p = 0.0011		4.14	13.1	15.9	14.4	7.66	8.62
Figure 4B
Figure 4C						MLKL 8F6											GAPDH
Figure 4D
									66.2
									45
													ponceu-total protein
			anti MLKL (8F6)
Figure 4E
		Wt/Wt				Wt/Plt15					Plt15/Plt15					-/-
UT	11.2	7.55			12.3	57.5*	7.91			37*	5.27	9.86	6.18		5.75	15.1
T	3.81	4.49			14.9	8.02	8.94			6.33	4.52	13.2	9.24		11.9	14.9
IFNγ	4.9	3.71			7.24	6.82	7.35			11.5	5.51	12.1	15.1		11.1	18.7
IFNβ	3.35	3.52			6.77	5.55	14.4			20	15.4	36.5	20.2	p = 0.047	11.8	16.4
T + IFNβ	5.86	4.18			7.73	11.6	3.98			27	22.6	36.8	25.8	p = 0.008	12.9	13.5
MG132	5.66	6.93			7.07	11.8	11			7.8	3.56	11.1	8.99		5.76	13.2
PS341	7.54	14.9			9.29	14.3	7.08			55.7	6.35	9.95	10.3		6.92	9.02
Baf A1	10.3	18.8	14.8		13.4	19.5	6.57	8.68		25.2	18.8	18.1	14.1		8.85	26.2	10.4
IFNβ + MG132	8.67	8.01	11.6		14	6.8	9.58	12.3		54.6	23.8	38.4	25.3	p = 0.03	12.3	13	10.2
IFNβ + PS341	6.55	8.79	6.12		8.11	10.8	6.87	10.4		27.3	26.8	24.4	19	p = 0.0007	5.46	7.06	8.81
IFNβ + Baf A1	14.7	24.5	14.5		14	15.8	12.6	15.1		32.5	32.9	40.1	39.5	p = 0.004	11.1	24.4	12.8
								*excluded - first samples in runs - bleach contamination of flow cytometer by prev. user
Figure 4F
	MLKL+/+						MLKL Plt15/Plt15						MLKL -/-
INFβ (ng/ml)	embryo 1	embryo 2	embryo 3	embryo 4	embryo 5	embryo 6	embryo 1	embryo 2	embryo 3	embryo 4	embryo 5	embryo 6		embryo 1	embryo 2	embryo 3	embryo 4
0	85	60	61	57	40	41	80	85	88	104	29	46		70	70	62	59
0.122	43	52	44	47	19	26	20		59		14	12		37	26	34	26
0.366	33	28	41	43	18	22	18	16	30	30	6	2		38	48	28	30
1.1	38	30	34	*	24	19	*	*	17	11	1	0	P = 0.00444	35	29	31	39
3.3	36	33	50	28	25	9	0	*	2	4	1	0	P = 0.00115	36	47	31	34
10	30	35	32	*	29	23	0	*	3	0	1	0	P = <0.00001	26	25	31	23
30	30	32	26	*	15	15	0	0	0	0	0	*	P = 0.00019	33	*	25	17
								* contaminated agars

## Sheet: Figure 5.
Figure 5
Figure 5A - N/A
Figure 5B - N/A
Figure 5C
				anti-MLKL								anti-GAPDH							anti-VDAC
Figure 5D					no dox					dox
WT MDF	mMlklWT	UT	7.2	3.93	2.41	2.79		37	8.3	7.99	27
		TSI	63.4	65.9	66.4	51.2		95.7	91.7	92.1	96.6
	mMlklS131P	UT	7.16	2.88	4.95	4.51	10.1	61.8	54.7	78.2	56.2	56.9
		TSI	10.6	46.6	47.4	43.3	56	66.3	90.6	87.6	80.7	75.7
Mlkl-/- MDF	mMlklWT	UT	5.15	5.76	3.85	3.08		8.71	10.4	8.94	3.33
		TSI	3.2	4.17	3.65	4.17		75	2.91	74.9	90.1
	mMlklS131P	UT	4.09	2.18	4.11	4.56	6.08	36.9	77.8	17.8	69.1	78.9
		TSI	3.94	3.02	5.03	4.66	4.21	36.4	70.7	18.5	68.9	66.2
Figure 5E - N/A
Figure 5F - N/A

## Sheet: Supp. Figure 1.
Supp. Figure 1
Supp. Figure 1A
TBZ	3.5, 2, Wt MDF	3.5, -, R3C8, Wt, MDF	2, -, R3C8, D139V	3.5, -, R3C8,
Dox	2	0	0	0
LDH (% detergent lysis)	75.86	5.02	20.72	59.24
	68.77	-2.79	23.15	50.11
	63.92
	71.1
Supp. Figure 1B
		BN - anti MLKL							GAPDH + VDAC

## Sheet: Supp. Figure 2.
Supp. Figure 2
Supp. Figure 2A		original picture reflected horizontally -
Supp. Figure 2B
		E19.5			P3
	wt/wt	wt/plt15	plt15/plt15	wt/wt	wt/plt15	plt15/plt15
	1.05	1.26	0.9	2.5	2.47	2
	1.42	1.38	1.28	2.11	1.47	1.81
	1.443	1.48	1.23	3.41	2.35	1.98
	1.2	1.36	1.08	2.43	2.49	2.61
	1.33	1.25	1.322	2.21	2.4	1.79
	1.2	1.11	1.511	2.5	2.43	2.18
		1.34	1.362	2.463	3.21	2.17
		1.26	1.17	2.414	3.25	1.48
		1.39	1.13	1.445	1.97	2.01
		1.44	1.3	2.453	2.5	1.96
		1.4	1.3	2.546	2.33	1.72
		1.45	1.24	2.64	2.318	2.11
		1.45	1.2	2.57	2.747
		1.282		2.88	2.87
		1.405		2.64	2.358
		1.243		2.09	2.772
		1.255		2.25	2.769
		1.28		2.47	1.505
		1.478		2.67	3.02
		1.452		2.81	2.803
		1.021		2.73	2.788
		1.413		2.68	3.352
		1.511		1.74	2.157
		1.51		2.1
		1.463		2.38	2.336
		1.461		2.51	2.58
		1.496		2.56	2.72
		1.378		1.61	2.33
		1.429		1.53	2.57
		1.332			2.75
		1.252			1.5
		1.282			1.38
		1.398			1.73
		1.128			2.02
		1.078			2.29
		1.277			1.95
		1.19			2.6
		1.33			2.48
		1.39			2.08
		1.34			2.21
		1.21			1.48
		1.17			1.6
		1.22			1.98
		1.2			1.69
		1.22
Supp. Figure 2C-2E
	all original fields and aspect ratios - not cropped - flipped for uniform orientation
	scale bar embedded in each image located top left/right of each picture
Supp. Figure 2E- thymic cortical thickness
								P2
	wt/wt							wt/plt15					plt15/plt15
	26.9318	48.6598	74.8461	55.3746		60.4687	79.1699	59.9126	42.0862	84.6654	61.7985	19.8229	40.89	2.0839	20.1222
							P3
	wt/wt				wt/plt15				plt15/plt15
	98.27	111.933			99.312	99.519			66.813	51.772
Supp. Figure 2F
	Wt/Wt	1.2	2.4	3.2
	Wt/Plt15	4.1	2.2	3.2	1.4	1.11	0.9	2.9	3.6	2.9	2.6	4.6	1	2.4	3.1		1.1	2.1	2.5	2.3	0.9	3.3	1.1	4.3	3	2.8	2.9	2.1	1.7	3.5	2.7	4.1	3.2	2	2.9	3.2
	Plt15/Plt15	1.1	2.9	1.7
Supp. Figure 2G
	Wt/Wt	4.4	6.7	5.4	7.6	6.3	5.2	5	1.8	3.6	4.3	5.2	4.7	6	4.4	3.4	17.8	5.9	6.2	4.1	5.6	6	5.9	6.5
	Wt/Plt15	2.4	4.9	4.7	5.5	4.3	5.9	7.5	4	5.9	6	4.8	6	5.4	4.2	5.8	6.6	1.4	3.7	3.7	4.3	6.7	4.6	3.9	4	5.6	4.7	3.1	4.9	5.8	3.9	3	3.8	5.2	5.2	4.6	5.5	5.7	7.3	6
	Plt15/Plt15	2.9	2.4	3.8	2.9	3.7	4.4	11.3	3.6	4.3	4.4	5
Supp. Figure 2H
	original fields and aspect ratios - scale embedded in each image

## Sheet: Supp. Figure 3
Supp. Figure 3
Supp. Figure 3A
RBC	E19.5	Wt/Wt	3.28	2.88	2.56	4.8	4.6	4.9
		Wt/D139V	2.96	3.12	2.72	2.96	2.64	3.52	3.12	3.52	2.96	2.72	2.88	3.4	3.12	2.48	1.2	2.16	2.08	2.88	2.56	1.68	3.2	3.12	3.04	3.44	2.48	2.72	2.48	2.08	3.04	2.72	2.56	3.44	2.24	2	3.04	3.28	4.4	2.88	2.56	2.96	4.3	4	4.8	4.6
		D139V/D139V	2.08	3.52	2.24	3.52	2.72	2.4	2.96	3.28	4.6	4.6
	P3	Wt/Wt	3.84	2.2		2.95	2.95	2.64	2.16	3.6	3.2	1.28	3.2	2.8	3.44	3.52	2.72	0.64	2.08	2.88	1.12	2.32	2.72	3.36	3.04	2.56	2.4	2.8	2.88	3.52
		Wt/D139V	1.76	2.56	3.12	3.2	2.64	3.28	0	2.55	3.84		2.8	3.12	3.44	0.24	3.84	3.36	3.6	2.08	3.76	2.24	3.36	3.12	3.44	2.96	3.12	2.72	0.16	2.56	1.52	2.8	3.4	3.52	3.04	3.68	2.08	2.48	2.32	2.16	3.2	2.88	3.52	3.36	3.44
		D139V/D139V	2.72	2.88	2.8	3.04	2.72	2.64	0.72	2.96	2.4	3.12	2.56
NEUT	E19.5	Wt/Wt	0.16	0.08	0.16	0.2	0.3	0.8
		Wt/D139V	0.32	0	0	0.08	0.16	0	0.32	0.16	0.24	0.16	0.88	0.1	0.08	0.16	0	0.08	0.24	0.8	0.24	0.16	0.48	0.64	0.24	0.32	0.16	0.16	0.08	0	0.32	0.24	0.24	0.16	0.24	0.24	0.56	0.24	0.08	0.16	0.24	0.56	1.3	0.4	0.8	1.4
		D139V/D139V	0.4	0.4	0.08	0.16	0.32	0.4	0.16	0.48	0.3	1.4
	P3	Wt/Wt	0.32	0.6		0.75	1.95	0.4	0.56	0.16	0.56	0.56	3.04	0.8	0.4	0.56	0.4	0.24	0.24	0.24	1.2	0.16	0.16	0.8	0.56	0.24	0.32	0.48	0.48	0.08
		Wt/D139V	0.24	0.32	0.24	0.4	0.16	0.32		1.2	0.64		0.72	0.48	1.04	2.4	3.36	0.24	0.64	1.04	0.88	0.64	0.88	0.8	0.8	0.24	0.24	0.56	0.4	0.24	0.4	0.4	0.4	0.8	0.48	0.72	1.2	0.4	0.32	0.48	0.48	0.16	0.24	0.08	0.16
		D139V/D139V	0.48	0.48	0.24	1.68	0.16	0.08	0.56	0.64	0.72	1.68	0.08
MPV	E19.5	Wt/Wt	7.6	9.7	7.2	7.3	7.6	7.6
		Wt/D139V	7.8	7.8	8.7	8.3	8.5	8.1	6.9	6.8	6.8	6.6	7.4	7.2	6.8	7.7	9.6	8.5	7.5	8.4	8.6	6.9	8	6.4	8.9	7.5	7	7.2	7.2	7.2	6.9	7.2	7.6	7.4	9.7	9.1	7.4	9.6	10.2	9.6	9.8	10	7.2	7.1	7.3	8.1
		D139V/D139V	8.8	6.9	8.2	6.7	10	11.2	9.9	10.8	7.6	8.4
	P3	Wt/Wt	6.1	9.5	8.6	8.6	7.5	6.3	6.2	7.8	6.1	6.4	8.4	8.7	7.8	7.2	6.7	5.8	6.9	7.5	17.2	8.7	6.8	7	6.3	7.2	6.8	6.2	10.2	9.6
		Wt/D139V	8.3	7.3	7.8	7.6	7.5	6.9		8.8	8.5	8.5	6.7	6.6	6.5	7.5	6.4	7.3	7.6	8.8	6.7	6.7	6.8	6.8	7.1	6.4	7.7	11.5	9.7	7.2	8.3	6.3	7.5	6.3	7.7	6.4	8.7	8.1	7.1	7.1	6.4	9.4	9.5	9.9	9.6
		D139V/D139V	9.1	8.3	9.3	7.6	7.2	8.2	7.1	7.4	7	7.8	6.2
Supp. Figure. 3B	N/A
Supp. Figure 3C
		Wt/Wt					Wt/D139V								D139V/D139V					p value
CMP	80.1	82.1	74.6	85.1	77.8	79.7	78.9	77.4	78.2	79.9	72.6	81.4	82.55	80.4	79.95	80.8	75.26	76.91		0.12777
GMP	4.6	4.5	7	4.7	5.6	4.7	5.5	4.7	5.2	5.1	7.9	4.6	3.93	5.79	6.06	7.07	6.41	6.3		0.38157
CFU-E	10.3	8.2	12	6.5	11.2	10.7	10.8	11.6	10.4	9.1	13.2	8.9	7.15	9.09	9.23	8.62	13.46	11.95	E18.5 FL	0.18431
MegE	3.5	3.5	3.8	2.2	3.2	3.1	2.8	4	4.2	3.8	3.5	3.6	4.82	2.81	2.7	1.93	2.69	2.64		0.98877
																																								p value
CMP	17	12.4	23.2	20.3	30	29	21	21	4	8.32	14	9.29	14.33	17.68	29.64	34	11.46	28.0703	30.5128	32.9553	35.3978	37.8403	40.2828	42.7253	45.1678	47.6103	4.33	8.65	23.08	13.59	37.06	38.96	20.24	77.78	14.95	18.66	18.61	16.5		0.36769
GMP	33.2	34.7	32.3	25.9	31	39	28	31	43	27.03	24.49	29.11	18.98	25.84	27.75	28.5	24.84	22.3117	21.2287	20.1457	19.0627	17.9797	16.8967	15.8137	14.7307	13.6477	28.37	8.38	5.13	47.39	3.53	7.06	3.7	3.7	15.69	15.79	18.61	26.07		0.00079
CFU-E	24.4	26.1	29	34.3	23	17	40	29	36	34.78	31.68	37.36	52	41.74	26.67	19.59	44.85	34.7569	34.4934	34.2299	33.9664	33.7029	33.4394	33.1759	32.9124	32.6489	55.77	77.3	41.03	18.82	58.24	47.85	74.49	14.81	65.93	62.2	56.79	53.38	P2 BM	0.00452
MegE	24.8	26.9	15.3	17.8	15	15	9	18	15	29.45	29.47	24.08	14.75	14.38	15.65	17.13	18.5	14.7983	13.7933	12.7883	11.7833	10.7783	9.77333	8.76833	7.76333	6.75833	10.93	5.95	25.64	19.16	1.76	5.83	1.42	1.23	1.96	2.55	4.35	2.89		0.00312
																				p value
CMP	20609	18753	24441	83348	51881	31361	58056	80376	60194	16620	36089	30497	79447	82544	81273	19350	63181	49782		0.7896
GMP	141770	391984	198658	48406	32726	26075	34647	47102	42316	77207	280577	136207	34101	48419	51934	13852	32091	23807	Adult BM	0.55953
CFU-E	59783	32490	71568	13917	12548	9945	14637	14985	10833	38954	79445	59669	15243	16161	20784	3171	11667	8897		0.90035
MegE	14776	16281	18712	17984	12680	11381	19568	19638	15913	12018	23430	15884	19241	23850	29741	6786	19498	13184		0.47564
Supp. Figure 3D
Time (day)	Wt/Wt								Wt/D139V
0	9.97	8.17	8.55						9.09	9.93	8.95							p value
3	8.95	9.41	7.93	9.36					8.93	7.63	9.73
7	8.06	7.87	7.95	8.93	8.65	8.32	7.56	7.59	8.09	7.31	7.58	7.29	7.58	5.58	6.87		RBCs	0.016
14	9.6	9.57	9.63	9.25	9.1	8.34	8.29		6.35	6.25	6.6	4.85	3.86	2.83	5.33	4.84		<0.00001
21	9.68	9.77	9.38	9.5	9.44				2.21	2.26	3.64	2.06						<0.00001
Time (day)	Wt/Wt								Wt/D139V
0	3.61	4.8	2.99						4.39	1.06	4.85
3	0.75	0.44	0.94	0.76					0.67	0.63	0.56
7	1.3	2.35	2.07	1.02	1	2.21	3.5	3.97	1.35	0.75	0.81	0.78	0.59	1.2	2.76		WBCs
14	3.52	3.43	1.95	2.71	2.75	3.92	2.48		0.63	0.75	1.45	3.03	3.15	2.85	2.96	4.37
21	3.01	3.42	3.72	3.24	2.97				2.17	5.12	4.12	3.03
Time (day)	Wt/Wt								Wt/D139V
0	1274	925							878	961	1232
3	1190	1168	1089	1009					1086	1112	860
7	671	605	734	706	541	962	930	929	749	751	662	711	879	711	612		PLTs
14	802	722	577	938	886	1103	1200		168	170	156	167	66	194	314	168		<0.00001
21	942	886	776	646	518				692	775	1377	568
Time (day)	Wt/Wt								Wt/D139V
0	119392	156262	149465						121946	144525	147526
3	99083	43911							40539	12420
7	508958	833044	1264400	1275788	241735	169905	104631		8297	364127	327321	445221	2045	1732	1158		Progenitors	0.04
14	306422	244306	348489	286093	352471	358757	260797	210742	11126	17862	22661	2576	1892	3776	9835	15430		<0.00001
21	476754	390569	311219	422205	1526941				1504	20039	38903	11119	105431					0.03
Supp. Figure 3E
	Wt/Wt								Wt/D139V
LSK	1.10104	0.974394	1.00969	0.914879						1.97024	1.76886	2.27474	1.75225	2.57062	4.33839	3.49384	ROS
Prog	0.939305	0.90277	1.11962	1.0383						3.13192	2.37809	2.72791	2.65489	2.31265	6.37013	3.18492
	Wt/Wt								Wt/D139V
LSK	0.674652	1.38395	1.10059	0.840814						1.48573	1.72391	1.84879	1.09961	3.71049	7.00997	6.10109	AnxV
Prog	0.8487	1.10421	1.16399	0.883096						2.56456	3.4196	2.59105	1.83019	2.61355	4.91599	4.36802
Supp. Figure 3F
	BM Mlkl+/+	BM MlklPlt15/+	FL Mlkl+/+	FL MlklPlt15/+	FL MlklPlt15/Plt15
	19.47	0.27	9.78	0	0
	21.47	0.8	16.44	0.44	0.67
	23.73	0.27
	27	0
	26.4	0.889
		0.533
		1.067
		2.533
		0.6
		1.67

## Sheet: Supp. Figure 4.
Supp. Figure 4
Supp. Figure 4A - N/A
Supp. Figure 4B
+/+			-/-			+/Plt15			Plt15/Plt15
0.0108137	0.00422646		0	0	0	0.00838485	0.00265882	0.00210787	0.00649555	0.0205365	0.0183383
Supp. Figure 4C - N/A
Supp. Figure 4D
										66.2
										45
													ponceu - total protein
				anti MLKL (8F6)
Supp. Figure 4E
																66.2
																45
				anti P- MLKL																	ponceu - total protein
												anti MLKL (8F6)
Supp. Figure 4F
		Mlkl-/- + NFLAG MLKL (WT)
	UT	7.81
	MG132	7.28
	PS341 (10nM)	30.2
	PS341 (40nM)	44
	Chlor	14.6
	Baf	14.7
	NH4Cl	7.57
	Ca-074	6.03
	TLCK	33.4
	AEBSF	17.2
	UT	Mlkl-/- + NFLAG MLKL (D139V)
	MG132	5.3
	PS341 (10nM)	6.74
	PS341 (40nM)	40.3
	Chlor	19.3
	Baf	5.62
	NH4Cl	5.05
	Ca-074	5.32
	TLCK	13.1
	AEBSF	19.9
		32.4
Supp. Figure 4G
Supp. Figure 4H
	Wt/Wt						Wt/Plt15						plt15/plt15
UT	11.9	6.28	6.98		13.8	7.74	18.4	15.8	8.29	5.51		19.3	8.33	7.93	6.5
T	10.2	7.18	8.49		10.9	33.9	46.3	10.8	7.46	6.84		18.2	10.2	8.73	5.01
TS	32.5	45.3	50.8		50.9	23.7	36.1	46.8	41.9	37.3		57.4	55	43	59.3
TSI	54	43.5	28.5		39.9	35.9	59.5	52.3	14	23		48.5	30.2	10.7	9.95
TSZ	54.4	61	28.7		40.7	37.8	57.2	50.7	17	24.5		47.1	28.8	21.5	14.8
IFNg	9.78	4.87	7.16		9.37	9.66	15.9	12.1	5.79	5.05		24.1	12.4	17	5.63
IFNb	12	4.95	7.87		10.7	6.79	19.6	11	5.43	4.45		38	22.3	17.3	10.7
IFNb + TNF	13.2	6.47	9.76		15.1	11.6	34.6	24.7	7.48	7.82		52.9	32.5	26.8	18.2
MG132 (200uM)	14.3	5.16	8.02		22	11.5	36	28.9	7.45	6.47		52.1	38.4	18.3	16.8
PS341 (2nM)	10.5	4.12	6.72		14	32.7	25.6	22.5	6.43	5.81		48.1	30.7	12.4	7.95
BAF	18.2	8.85	13.5		15.4	14.1	25.9	18.9	9.59	8.17		35	14	21.8	12.1
IFNb + MG132 (200uM)	13.9	4.68	11.5		32	15.7	46.4	47.5	12	5.86		77	71.4	37.7	27.7
IFNb + PS341 (2nM)	11.6	9.26	15		27	33.7	38.1	37.8	12.9	10.5		70.3	63.5	26.6	12.7
IFNb + BAF	20.5	14.4	12.9		20.6	15.9	36.1	30.2	9.7	8.21		48	39.3	36.4	18.2
Supp. Figure 4I
					kDa
					*75
					50
					37
					*25
	anti MLKL (8F6) short exposure							anti MLKL (8F6) long exposure
	re-probe anti- pan Ub short exposure							re-probe anti- pan Ub long exposure
Supp. Figure 4J
Supp. Figure 4I N/A

## Sheet: Supp. Figure 5.
Supp. Figure 5
Supp. Figure 5A - N/A
Supp. Figure 5B
Supp. Figure 5C
				anti-MLKL (8F6)								anti-GAPDH
				anti-RIPK3							anti-RIPK1								anti-GAPDH
Supp. Figure 5D - N/A
